# Supplementary material for: Does the selection of high-quality scenic spots promote the growth of tourism economy? evidence from China’s 5A-rated tourist attractions
Source: PLoS One. 2024 Jun 10;19(6):e0304108. doi: 10.1371/journal.pone.0304108 (PMC11164364; doi:10.1371/journal.pone.0304108)
Supplement: S1 Data — (XLS) [file pone.0304108.s001.xls]

## Sheet: Sheet1
37.93	258	49.57	4.4	71.31	4173	4	1712	1	24800	1240	0	524	18200	9823	606	22	76	661	2708	400000	8.277	883.533	16442.3	23840.8	15236.4	5497.16	351.019	90.9421	0.0367158	0.0058107	500.303
36.41	263	50.39	4.18	67.64	4265	3	1680	1	8000	1319	0	530	18690	10548	606	22	94	710	2738	476913	8.2774	993.756	18085.1	31472	16936.7	6606.02	267.91	77.178	0.0370907	0.00754547	158.762
36.76	264	50.75	4.24	68.39	4151	3	1665	1	13200	1454	0	305	10600	11987	606	24	133	763	2736	559173	8.278	1102.22	20490.2	43122.6	19917.1	8508.61	288.276	83.8818	0.0208867	0.0102646	260.099
45.53	267	51.19	4.37	70.83	4293	3	1583	1	14700	1694	0	270	12900	15525	606	25	170	814	3204	666428	8.1013	1694.58	39326.5	57213.9	25027.9	11197.9	414.143	145.556	0.0252002	0.0137963	287.165
38.79	274	52.42	4.68	72.56	4739	5	1610	1	16700	1921	0	385	11000	19485	606	26	297	914	3616	802800	7.8087	2508.01	50403.1	82736.4	28466	14660.5	741.736	332.434	0.0209844	0.0202125	318.581
42.53	279	53.52	4.67	85.06	8039	5	1710	1	32000	2200	0	296	13000	32665	606	28	2978	1104	4310	947284	7.3872	3161.15	62257.2	131277	35189.6	22470.7	975.336	469.629	0.02429	0.0332042	597.907
46	285	54.58	4.86	86.63	10482	2	1637	1	49000	2409	0	105	15412	43850	609	31	6035	1308	5575	1227263	6.85	3690.15	80130.5	182971	46793.3	34611	936.24	487.919	0.0282374	0.0489392	897.765
61.87	291	55.71	5.15	86.26	20445	2	1922	1	63000	2792	0	123	16911	58754	590	32	11523	1548	4783	1709803	6.81	4370.16	131084	258408	62224.2	49442.6	570.813	351.057	0.0303554	0.0681122	1130.86
65.25	297	57.01	6.05	87.3	37256	2	2116	1	83230	3573	0	12	19834	83720	641	35	17591	1890	5083	2416667	6.622	5587.44	180624	366020	76381.5	64158.9	729.521	439.459	0.0347904	0.0969538	1459.92
65.31	303	58.1	6.69	87.57	24308	2	2515	1	100000	4313	0	9	22496	98842	715	46	21305	2020	5709	2467998	6.61	5144.39	209894	402678	97415.7	81066.8	910.327	525.676	0.0387194	0.104853	1721.17
65.28	298	57.3	8.15	84.8	25803	2	2477	1	120000	5119	0	6	23578	121763	772	84	25234	3619	5766	2916932	6.25	5381.39	250757	499467	121630	96022.9	808.054	468.241	0.0411483	0.139467	2094.24
66.9	301	57.7	9.51	85.6	12363	2	2496	1	140000	5460	0	3	24200	138680	240	62	28641	3695	6168	3452621	6.07	7485.92	290467	608325	143549	102789	690.402	459.764	0.0419411	0.173688	2426.34
65.01	305	58.6	10.32	85.97	38566	3	2515	1	160000	2171	0	2	23011	155557	780	73	32312	2008	6490	3663311	6.05	6219.92	297990	717387	161185	119495	663.14	331.558	0.0392679	0.202349	2730.38
65.72	302	57.78	10.92	86.37	24651	3	2949	1	180000	613	0	208	14981	189276	802	92	37164	1445	6878	4106347	6.49	6149.25	301145	742258	191062	124398	619.91	281.774	0.0259277	0.19794	3115.26
66.09	303	58	11.41	87.03	46225	3	3417	1	260000	336	0	219	20823	199021	576	92	41668	1249	7838	4869651	6.91	6078.57	301940	752303	190297	120822	773.891	422.085	0.0359017	0.18771	4482.76
67.385	304	59	12.37	89.09	39058	3	2361	1	350000	253	0	231	7043	200353	612	92	27590	1171	9717	5632954	6.61	6814.08	353149	844806	218513	126967	1174.24	919.037	0.0119373	0.216622	5932.2
68.68	306	61	12.83	90.06	47686	3	3957	1	410000	221	0	221	10383	211224	605	92	31157	1137	10587	6383818	6.91	7058.79	372858	861659	220401	163014	1174.03	928.867	0.0170213	0.204422	6721.31
72.86	307	63	12.78	91.14	43608	3	4764	1	470000	207	0	252	26200	224140	607	92	142459	1123	43028	6832518	6.88	7711.46	437333	905168	301040	190683	1420.43	1290.03	0.0415873	0.208834	7460.32
34.4	117	267.49	12.43	55.1	120114	13	7243	13	177018	3816	2901	34640	6108	54803	61	36	813	3230	16992	1292000	8.277	1290.2	119100	55464.7	131982	23510.9	0.747692	0.257954	0.00228345	0.00250516	661.774
33.98	117	267.66	12.1	55.28	120629	15	6943	13	142018	3930	2837	40886	7286	59508	61	36	1029	4019	16605	1587017	8.2774	1465.91	130536	120420	128240	25717.3	0.373608	0.115819	0.00272211	0.00543528	530.591
32.7	117	267.94	11.94	55.2	117988	15	7142	13	153310	4877	3455	56165	9116	65020	61	54	1322	4961	15171	1783166	8.278	1647.09	141489	152303	103184	28636.9	0.597149	0.179145	0.00340225	0.00686667	572.18
36.81	117	268.13	11.7	54.55	132323	12	7150	13	186949	5004	6534	80472	14233	69920	61	58	1532	5170	15903	2106800	8.1013	1715.79	166419	193165	126690	32370.7	3.64599	2.01742	0.00530825	0.00889261	697.233
35.78	117	268.64	11.68	54.3	228795	11	7198	13	170157	5098	8594	78712	5100	86772	61	58	2135	5207	17370	2405353	7.8087	2035.02	192225	285797	149226	40065.8	4.37835	2.24256	0.00189845	0.0136241	633.402
34.93	117	269.5	11.82	55.18	396823	11	7579	13	123129	5241	8372	73487	5350	116526	61	54	7435	5680	19371	2392333	7.3872	2468.79	226793	432078	177622	54377.1	5.64045	2.64033	0.00198516	0.0217032	456.879
31.39	117	270.15	11.91	56.02	245930	10	8207	13	161184	5306	14532	70971	6600	135171	62	43	8354	6094	22790	2988600	6.85	3118.19	256931	628952	224502	65068.8	9.8338	8.51169	0.00244309	0.0339877	596.646
36.06	117	271.06	12.09	56.63	176146	6	8657	13	183815	3661	18358	66813	7460	183980	57	45	12707	6927	21387	3515275	6.81	3818.35	362810	852762	259821	94480.1	10.1195	8.32276	0.00275216	0.0461972	678.134
33.5	118	272.73	12.26	56.97	414793	5	9520	13	230906	3692	12328	63064	8635	206919	63	51	12692	7832	23080	4046762	6.622	4749.59	409182	1.06199e+06	307622	121517	10.6398	7.62468	0.00316613	0.0588029	846.647
33.47	118	273.4	13	54.64	588123	12	10271	13	318615	3838	10356	46238	9201	285690	85	53	16210	8656	23934	4629200	6.61	5767.17	483532	1.1004e+06	347524	144077	14.8241	12.1636	0.0033654	0.0608906	1165.38
33.3	119	274.2	13.51	54.08	658553	14	11134	13	440000	3947	10552	48168	10300	382704	83	78	25314	9490	26767	5375274	6.25	6575.75	548963	1.34521e+06	420331	188604	17.7458	15.0838	0.00375638	0.0784952	1604.67
32.13	121	278.5	14.18	58.91	798227	14	12249	13	530000	2956	10531	46386	12500	393975	179	95	33911	9958	36388	6010434	6.07	6572.1	587025	1.64964e+06	476708	231673	16.447	14.5059	0.00448833	0.0975833	1903.05
32.41	124	284	14.35	59.59	807359	20	12425	13	550000	3414	10533	43586	14033	416824	86	164	39532	11514	42270	6302771	6.05	7854.34	638942	1.9494e+06	492304	241839	18.4532	15.8654	0.0049412	0.113456	1936.62
34.2	124	284.12	14.68	59.88	652423	20	12551	13	540000	3380	10533	37567	15636	497170	87	176	44556	13259	49163	6758402	6.49	7575.08	652851	2.13064e+06	495287	268191	18.5485	16.3419	0.00550331	0.115549	1900.61
35.09	124	287	14.97	62.33	898112	20	12692	13	670000	3376	10533	20907	17090	514457	91	194	44261	13828	58483	7434856	6.91	7540.1	672035	2.20428e+06	494673	261216	22.6836	19.1284	0.0059547	0.111149	2334.49
35.43	125	288	15.36	63.07	1475418	20	10365	13	760000	3376	10533	14932	18441	569187	90	207	46013	14001	69980	8426589	6.61	8755.44	794835	2820174	567256	309414	26.9809	25.4373	0.00640312	0.148143	2638.89
35.77	126	289	15.37	61.36	2076661	20	11014	13	920000	3376	10533	13731	3978	605776	90	216	34507	14053	76727	9390280	6.91	9158.47	843570	3290280	589647	297680	33.0758	32.2016	0.00137647	0.164762	3183.39
34.42	126	289	16.4	65.06	1976496	20	11466	13	1030000	3376	10533	12323	1941	642519	90	223	32087	14069	86842	10668165	6.88	9867.71	878131	3.98682e+06	768784	310397	36.0765	40.6486	0.000671626	0.200512	3564.01
34.99	209	219.51	10.28	43.18	241707	42	5641	7	60386	8023	54657	108369	2120	32432	81	26	204	6743	7927	1361000	8.277	1089.28	83357.9	53528.7	77232.1	20122.1	5.01116	1.58079	0.000965787	0.00294618	275.095
34.25	210	220.9	10.42	43.15	269408	42	5599	7	67643	6462	75704	91232	4199	35385	81	27	272	6162	7983	1542151	8.2774	1210.99	91485.1	90457.3	83737.9	21947.1	4.52694	1.12268	0.00190086	0.00494714	306.215
31.94	213	223.29	10.57	44.83	307569	6	6083	7	97685	5936	94233	105660	5758	40852	81	28	244	5119	8717	1727047	8.278	1401.09	98992.1	123241	90366.3	26282.4	6.1803	1.4152	0.00257871	0.00666744	437.48
29.78	212	222.48	10.64	43.73	361564	6	6122	7	93533	6224	104518	167762	7208	52746	81	28	484	5434	8796	1990387	8.1013	1708.43	112755	202477	97684.4	35659.3	8.04567	1.92826	0.00323984	0.0112339	420.411
27.39	214	225.02	10.79	44.85	720289	6	6325	7	112539	6919	187322	165108	13824	63017	81	28	530	6024	9088	2276127	7.8087	2131.14	130607	265005	115277	43668.1	10.5768	2.65917	0.00614345	0.0150818	500.129
25.9	216	226.57	10.81	45.67	1157308	6	6587	7	138767	7897	305508	146787	18707	97958	81	29	6495	7231	10308	2465912	7.3872	2691.44	155761	338007	136043	59453	12.0934	2.96336	0.00825661	0.020195	612.469
24.69	217	227.69	10.98	47.47	1170191	6	7591	7	173102	7172	404389	133514	23411	125686	83	29	10738	6814	10526	2944861	6.85	3449.86	188798	470786	168422	76420.2	13.4832	2.90451	0.010282	0.0301849	760.253
25.76	219	229.56	11.14	47.49	1275996	6	8065	7	212900	3574	405893	125225	26355	147905	62	30	12007	4052	13076	3419863	6.81	3735.51	214085	654344	203119	101299	16.0742	3.38211	0.0114807	0.0418565	927.426
23.47	219	230.3	11.22	46.33	2023049	6	8393	7	201353	4081	219590	114668	39849	181116	66	30	16261	4657	13582	3928245	6.622	4602.14	241085	795871	238019	111900	17.2384	3.64747	0.0173031	0.0521867	874.307
23.31	215	225.6	11.79	43.99	2516860	6	8943	7	234000	4814	136204	114494	63149	248756	67	63	19240	5340	16652	4240689	6.61	5130.63	267620	834586	266603	132155	20.3901	3.62237	0.0279916	0.0559668	1037.23
23.98	215	226.1	12.23	46.68	2580705	6	10647	7	240000	5180	124617	107849	74672	292545	66	65	22354	5948	17295	4921155	6.25	5792.4	310639	1.06355e+06	318393	157572	23.2623	5.6401	0.0330261	0.075262	1061.48
25.74	216	226.8	13.15	47.08	2287298	6	11607	7	1160000	5653	122572	104992	86857	329625	378	58	25631	6411	28169	5499153	6.07	6038.36	352819	1308542	357974	177154	27.1248	7.48147	0.0382967	0.0950508	5114.64
28.5	217	227.8	13.33	46.73	2646674	6	12129	7	1180000	3270	122195	102888	95679	349039	56	61	28669	5537	24235	5825159	6.05	6256.91	400170	1.50319e+06	397193	187548	29.6523	8.0941	0.0420013	0.10907	5179.98
32.35	217	228.27	13.37	48.85	2171852	6	12620	7	1230000	4202	122125	70259	100817	351137	57	62	18905	5943	23267	6553077	6.49	5801.79	421696	1603351	413516	180087	32.3135	8.26806	0.0441657	0.108227	5388.36
34.2	217	229	11.89	47.44	1617846	6	12624	7	1360000	3603	122112	23465	106296	369686	84	63	20768	5723	24087	7383996	6.91	5655.11	435406	1702586	423585	179382	38.2345	9.50763	0.0464175	0.107596	5938.86
35.67	218	228	11.32	48.75	1486801	6	10942	7	570000	3959	122110	9360	107906	424189	81	63	28723	5839	41799	7896989	6.61	6335.51	505533	2.00795e+06	489074	210487	45.0026	11.494	0.0473272	0.133235	2500
37.14	218	227	11.24	52.66	2253178	6	12168	7	610000	3737	122109	7256	111438	429933	81	63	37625	5777	46825	8484858	6.91	6234.24	525785	2.13082e+06	494471	225971	49.4855	11.263	0.0490916	0.135845	2687.22
41.74	218	227	11.77	56.18	724553	6	12315	7	660000	3872	122109	4536	115904	443784	81	63	51508	5810	64967	10043652	6.88	5733.48	544438	2.33891e+06	453290	241345	51.6163	16.3391	0.051059	0.149761	2907.49
39.3	273	622.13	17.55	60.85	128198	16	9198	19	96296	5170	9098	26625	6104	81047	39	23	374	2639	222454	1795000	8.277	405.582	103746	45674.2	115238	39526.2	1.44664	0.589909	0.000981145	0.000886985	154.784
38.51	288	657.38	17.4	60.19	123680	6	9154	19	142000	5244	9689	27365	8580	89928	39	11	517	2729	15241	2117498	8.2774	485.283	116689	131870	127845	41751.3	1.36907	0.593264	0.00130518	0.00242347	216.009
37.48	293	668.82	17.43	59.81	117142	11	9396	19	160600	5338	9588	28823	13228	102426	39	11	645	2870	15710	2413943	8.278	554.31	130662	176934	143354	49759.7	1.80916	0.675817	0.00197781	0.00319579	240.124
36.35	297	676	18.12	59.64	107896	10	9274	19	160958	5398	26013	32372	15958	124428	39	11	836	3951	16573	2888931	8.1013	713.036	164100	264044	157908	64433.7	2.69231	0.838757	0.00236065	0.00482142	238.104
36.11	303	690.52	18.17	59.5	71348	14	9430	19	213069	5613	10302	36923	18592	141197	39	14	1082	5194	21700	3356744	7.8087	844.724	194435	379678	188468	81663.4	5.1845	1.49945	0.00269246	0.00704142	308.563
35.09	309	704.16	18.39	57.04	117251	14	10046	19	249000	6153	38313	45060	26000	208350	39	14	5248	6964	24000	3705000	7.3872	989.525	222870	487066	224651	114437	6.13497	1.77682	0.00369234	0.00936346	353.613
33.48	314	716.35	20.41	60.91	126617	14	12624	19	190000	6444	33172	33939	30069	249049	39	14	8276	7582	26600	4393161	6.85	1188.51	257279	523375	283137	145091	8.62707	2.79223	0.00419753	0.0106659	265.233
32.3	320	728.27	17.31	60.91	316716	14	13811	19	201400	13952	46573	35740	34891	315851	28	13	8586	11605	26614	5376923	6.81	1384.96	291389	758330	342223	190574	10.5455	3.63626	0.00479094	0.0152904	276.546
32.18	325	740.33	19.69	65.72	822358	15	15678	19	222600	15499	87154	35480	50425	360688	28	14	11541	15714	25184	6538072	6.622	1698.21	358332	1.16916e+06	408457	236891	15.1554	5.19263	0.00681115	0.0238485	300.677
30.17	329	750.2	20.15	64.67	1046545	15	17201	19	300200	15753	65915	34766	59366	519917	28	16	14017	15643	39601	7593201	6.61	1977.82	394156	974570	448465	283034	20.3279	6.48639	0.00791336	0.0196533	400.16
32.4	334	760.3	21.31	50.2	1091985	15	18212	19	450000	16569	77630	34823	67516	697366	28	15	14842	17912	26700	9065918	6.25	2309.92	496429	1.1857e+06	516960	368410	23.4513	7.65558	0.00888018	0.0249522	591.872
34.94	333	759.7	22.33	52.01	1852168	20	20451	19	540000	17060	70538	34386	75733	828764	225	17	27886	20066	28000	10698829	6.07	2242.69	595543	1.41665e+06	593375	433266	24.6676	8.38507	0.0099688	0.0307208	710.807
35.99	339	773.1	23.99	53.26	2380343	20	20955	19	440000	10218	74609	35432	83912	870814	32	22	42041	20921	29165	12408688	6.05	2768.86	665272	1601773	653670	458601	28.8967	9.38592	0.010854	0.034246	569.137
37.84	340	774.4	25.68	55.44	2484867	20	23317	19	930000	8887	72197	35021	94111	924780	34	26	52745	24615	52000	14385675	6.49	2697.43	684037	1.70852e+06	701287	500375	32.5673	9.76148	0.0121528	0.0339946	1200.93
40.11	339	782	23.36	53.85	2792638	20	25080	19	900000	8467	73600	20991	103857	965141	39	22	47468	28962	69500	16576624	6.91	2723.06	735443	1.80585e+06	727388	499882	33.0995	10.3984	0.0132809	0.0334193	1150.9
41.095	339	783	24.33	56.19	2275869	20	24271	19	1120000	8326	72775	18286	114046	1036827	39	22	59322	34075	83400	18910303	6.61	3078.6	859300	2361674	839896	569067	29.8653	11.1838	0.0145653	0.0456307	1430.4
42.08	339	789	24.23	61.23	1898695	20	25879	19	1490000	8278	73257	13833	124907	1142953	39	22	92638	40091	104900	21062948	6.91	3153.31	903825	2.81867e+06	800067	602738	34.5374	12.3473	0.0158311	0.0516998	1888.47
50.17	339	793	26.31	64.31	2104738	20	28011	19	1620000	8261	72974	13822	134936	1247450	39	22	137951	47168	122885	24189205	6.88	3484.51	1.19253e+06	3501411	863721	692324	35.6368	15.5898	0.0170159	0.0641773	2042.88
40.55	634	156.19	9.44	54.28	1220840	81	8396	49	393421	32100	5804	161256	145868	147274	67	70	1358	5857	42312	10017000	8.277	5243.57	329657	231454	271777	78482.5	691.466	75.8499	0.0933914	0.0179035	2518.86
43	645	158.96	9.96	57.21	1229327	55	9546	53	366643	32588	7400	182020	175400	163390	78	82	1280	5877	46329	12310616	8.2774	7222.31	489377	383444	405788	91865.4	503.271	86.9779	0.110342	0.0291421	2306.51
42.15	657	161.97	10.4	56.68	1213414	78	10528	49	504201	33280	25000	197500	213875	139337	90	389	6421	7858	53147	14316777	8.278	8393.72	567717	505855	453557	109770	919.923	119.652	0.132046	0.0377282	3112.93
42.43	672	165.61	11.56	58.41	1243516	31	11688	53	528984	33551	16183	175176	122490	171055	105	101	3956	6400	61395	17282760	8.1013	3875.33	1.07845e+06	695823	582541	136361	865.467	170.214	0.0739629	0.051863	3194.16
41.4	683	168.31	12.22	58.75	1600791	34	13024	48	580287	35182	63383	138383	180789	244113	122	458	3874	5481	69136	20133979	7.8087	4686.84	1.29126e+06	837726	694147	175627	1145.8	201.299	0.107414	0.0637402	3447.73
42.8	695	171.26	13.16	61.29	1891786	34	14878	53	727784	37182	176787	119745	211759	412347	141	523	91232	5676	74131	21207413	7.3872	5572.73	1.63333e+06	1.01849e+06	842556	233792	1312.27	256.759	0.123648	0.080505	4249.59
46.89	709	174.87	13.34	62.81	1234528	62	16383	48	963744	56046	170499	108222	322570	365387	164	295	93395	5971	73675	26380433	6.85	6588.66	2146699	1.16767e+06	1.03647e+06	266869	1238.75	264.576	0.184463	0.09748	5511.2
51.17	725	178.73	13.26	58.47	1555526	63	17685	53	1180200	73324	129820	94031	259400	129678	190	335	116821	8733	71500	29045700	6.81	7208.92	2453021	1.39346e+06	1.22151e+06	287762	1264.25	290.472	0.145135	0.114485	6603.26
48.72	739	181.77	14.31	61.68	3523632	46	19980	48	1539200	77446	130950	99913	273171	653090	211	386	79830	9312	81194	33868535	6.622	8427.59	2627784	1.4162e+06	1.4074e+06	367494	1440.71	380.187	0.150284	0.117656	8467.84
49.65	751	184.8	16.54	66.51	3165403	52	22814	53	1907161	80337	146612	132444	305052	832341	244	553	181369	10165	73686	37109919	6.61	6943.37	2.84056e+06	1.30454e+06	1.52992e+06	425176	1548.38	481.224	0.165071	0.106796	10320.1
52.21	760	187	16.6	65.75	2916748	12	24042	48	2033581	79739	162030	118663	336938	927975	280	545	185411	11191	78201	42042032	6.25	7308.2	3.25095e+06	1.46695e+06	1.68348e+06	479207	1622.13	685.517	0.180181	0.125514	10874.8
53.75	768	188.9	40.83	16.67	3137479	13	25026	54	2160000	78113	177026	112132	393775	1135943	408	561	170307	12863	88635	44764310	6.07	36264.6	3.68403e+06	1.72777e+06	1.85602e+06	555134	1664.34	783.385	0.208457	0.150684	11434.6
52.14	778	191.4	39.55	16.57	3659798	13	25994	48	2050000	5555	191453	106710	452919	1189383	365	520	141031	15375	108193	46482691	6.05	8644.44	3.75446e+06	1.74727e+06	2.37802e+06	560357	1427.9	835.415	0.236635	0.15089	10710.6
53.1	793	195.01	40.38	17.38	4075012	13	26715	54	1960000	1379	205201	84940	531982	1309337	588	520	308338	16391	992490	46306942	6.49	8498.66	3.74498e+06	1.62577e+06	2.45543e+06	653270	1305.34	776.142	0.272797	0.128457	10050.8
53.17	804	201	41.45	17.92	5027329	13	27450	48	1850000	768	218192	67608	392617	1429470	511	524	279373	17473	1395519	48829068	6.91	8531.51	3.74589e+06	1.60706e+06	2.54946e+06	618375	1260.89	742.826	0.195332	0.115706	9203.98
52.11	816	211	45.84	18.91	7220424	13	29046	54	1730000	601	230375	45870	171893	1475796	572	522	339579	18627	1672002	51034188	6.61	9705.12	4174377	1.76993e+06	2.8563e+06	709478	1205.02	772.869	0.0814659	0.126903	8199.05
51.05	827	232	48.56	20.03	6119749	13	30239	48	1820000	542	241726	24132	127247	1554296	523	523	393445	19856	1891786	56013557	6.91	9844.63	4.20518e+06	1.77027e+06	2891143	761594	1080.67	672.314	0.0548478	0.110427	7844.83
43.16	839	251	76.51	26.63	7732712	13	32181	53	1810000	519	252238	8477	129092	1853932	562	523	253628	21166	2382728	63169006	6.88	10875.8	3.95605e+06	1.83502e+06	3073810	834253	1000.04	635.435	0.0514311	0.106262	7211.16
16.65	221	175.39	8.74	27.91	4257756	7	7599	5	67000	2371	26017	30110	10102	35380	266	18	4903	4359	8040	2402000	8.277	3741.21	108687	238011	101911	27268.3	1.14032	0.940761	0.00575974	0.0163953	382.006
15.16	223	176.81	9.25	28.95	4352910	7	7276	5	64000	2213	25693	58004	26334	38708	266	19	952	4618	9125	2874872	8.2774	4722.7	126079	380659	108836	34303.8	1.13116	1.27821	0.014894	0.0260097	361.97
14.45	226	178.83	10.04	31.39	4473836	18	7494	5	143374	2467	31921	97267	20171	106658	266	110	16011	4876	11330	3282675	8.278	5785.8	148666	507853	134979	62907	1.00654	0.698988	0.0112794	0.0343062	801.733
13.59	228	180.5	12.31	35.75	4628429	18	7576	5	160054	2616	40569	112547	21129	107931	267	116	16316	5923	11111	3844528	8.1013	7519.03	183586	701694	172616	74037.9	0.554017	0.426039	0.0117058	0.0479862	886.726
15.65	229	181.82	12.53	35.99	5438807	18	8431	5	161436	2950	51249	110346	13933	114045	265	121	2016	6338	12625	4260828	7.8087	8810.38	270058	725625	206464	73603.7	2.58497	1.34784	0.00766307	0.0511084	887.889
20.12	231	183.09	13.93	38.77	5530598	18	9539	5	220549	2992	51039	100414	15617	177192	269	120	12079	6473	13496	4407177	7.3872	10125.4	403370	841287	248720	91862.1	6.22426	3.75877	0.00852968	0.0622013	1204.59
20.05	232	183.97	14.62	39.53	7421950	18	9458	5	230008	3714	55694	93460	17961	199763	261	33	15607	5829	11670	5540720	6.85	12672.2	507611	1.07776e+06	314035	110664	10.1973	8.31646	0.00976301	0.0855236	1250.25
22.45	233	184.59	15.67	41.25	4802255	18	9356	5	276593	3916	159739	82228	16506	218193	279	35	17894	6502	12652	6402154	6.81	12700.9	573494	1.35929e+06	401619	130597	13.7619	12.0324	0.00894198	0.108132	1498.42
23.74	233	184.87	16.61	41.42	7052040	18	9728	5	307339	4106	263783	70995	20975	250971	286	39	20198	6981	12275	7030568	6.622	14434.1	694448	1.6721e+06	481858	175947	18.0127	17.3004	0.0113458	0.136586	1662.46
24.75	234	186	16.09	34.93	10045942	20	9916	5	401576	4231	219835	59095	14035	384680	275	43	21706	7383	15065	7899037	6.61	15467.4	783233	1565468	539638	212598	23.2796	21.682	0.0075457	0.12733	2159.01
25.67	233	185.5	17.32	37.19	11875493	22	10585	5	480000	4426	228484	55457	16232	474179	143	66	32217	7600	16730	9412911	6.25	17807.5	943402	2.40422e+06	640541	255239	28.7148	27.672	0.0087504	0.207372	2587.6
26.91	227	187	16.56	33.94	12397350	22	11318	5	510000	4521	226625	52818	19335	441862	386	83	50338	7218	15685	10513432	6.07	21446.8	1.07924e+06	2.87772e+06	732616	286580	29.4652	26.048	0.0103396	0.253523	2727.27
30.02	229	189.1	17	35.54	12586789	20	11882	5	540000	909	227017	48312	21510	464290	144	114	52883	4932	16290	11850421	6.05	19921.7	1.25112e+06	3.29012e+06	811830	293216	29.6785	27.1402	0.0113749	0.287584	2855.63
31.94	232	190.62	16.73	38.15	8620564	20	12017	5	560000	805	226934	47860	22194	494462	157	113	26737	4837	19228	13200246	6.49	18341.3	1233062	3.45112e+06	814539	288244	30.1868	26.1164	0.0116431	0.278963	2937.78
34.33	232	193	16.83	38.95	6117941	20	12050	5	530000	779	226952	43401	22304	525599	192	113	29646	4756	22704	12485816	6.91	16884.5	1.22965e+06	2545214	812926	276026	31.0047	26.2736	0.0115565	0.190849	2746.11
34.295	232	195	16.89	42.28	4578351	20	11213	5	580000	773	226948	31898	23223	500649	176	113	64341	4685	42762	15245215	6.61	18864.3	1387132	3.03584e+06	914046	294320	31.7949	28.7644	0.0119092	0.235528	2974.36
34.26	231	197	16.3	43.61	384801	20	11624	5	760000	771	226949	20394	15773	531598	183	113	47462	4624	49971	16124561	6.91	18996.8	1.408e+06	3283181	858088	303145	32.3325	24.9868	0.0080066	0.241185	3857.87
37.56	231	198	17.57	46.69	1085907	20	11502	13	900000	770	226949	12111	24385	576127	179	113	57537	4571	56013	18308084	6.88	12907.8	1.05485e+06	3.70067e+06	853062	294899	32.8788	23.0833	0.0123157	0.271661	4545.45
19.642	60	101.26	10.99	4.25	24136	3	1536	8	5	869	8133	1710		12456	213	43	4	258	2030	333800	8.277	400.145	6110.06	54636.6	10296.6	8021.14				0.00651887	0.0493778
21.736	60	101.67	10.12	7	22890	3	1607	8	6	861	8695	1419		15492	213	44	4	318	2033	381746	8.2774	480.607	9366.84	58942.6	11799.8	9308.49				0.00700395	0.0590145
30.22	60	102.26	11.35	21.37	25328	3	1686	8	7	846	9880	2318	1	19579	213	48	4	402	1980	436600	8.278	568.557	17503.2	62703.9	13575.3	10756.9			9.779e-07	0.00740736	0.068453
42.83	61	102.84	3.14	61.57	20877	3	1863	8	9	758	14424	28748	7	25272	213	48	4	1218	2226	504039	8.1013	741.073	32539.9	64539.9	15932.4	12800.7	0.194477	0	6.80669e-06	0.00774661	0.0875146
42.83	62	104.19	3.21	65.24	30540	2	1924	8	10	764	953	59455	7	31104	213	39	5	1210	2089	566400	7.8087	850.887	37723.5	76032.8	18348.1	17015.4	0.767828	0.112705	6.7185e-06	0.00934536	0.0959785
36.75	63	106.04	3.21	64.33	37787	2	2029	8	10	847	644	54361	8	49992	213	39	7	1429	2349	573000	7.3872	1036.27	38803.1	77538.2	22178.8	26882.8	1.22595	0.223356	7.54432e-06	0.00989842	0.094304
37.26	66	114.17	3.33	68.8	60917	3	1908	8	10	965	2874	60242	8	69276	213	32	7	1542	2516	709544	6.85	1228.95	51949.9	95390.7	27220.7	34614	1.48901	0.367805	7.00709e-06	0.0121973	0.0875887
41.2	74	116.65	3.47	70.96	104504	3	2035	8	10	2331	69769	42665	8	89585	213	34	8	2112	3088	898642	6.81	1474.65	68851.4	122143	32158.2	51780.5	1.88598	0.367187	6.85812e-06	0.0153757	0.0857265
40.16	68	118.12	3.64	71.65	79136	3	2367	8	11	2506	20325	46111	8	106831	213	39	8	2220	2249	1059401	6.622	1801.25	80329.6	209860	37821.9	67467.1	1.43921	0.299487	6.77277e-06	0.0268298	0.0931256
38.66	68	119.2	3.7	72.41	97332	3	3179	8	11	2715	12676	46117	9	115097	213	33	8	2006	2538	1200806	6.61	2135.24	93212	200763	41797.3	84345.9	2.2651	0.541244	7.55034e-06	0.0254804	0.0922819
39.29	69	120	4.03	66.91	17949	3	3220	8	11	2866	9904	14627	9	134950	213	19	8	2143	2293	1561536	6.25	2569.02	111039	271057	49614.6	113732	2	0.479742	7.5e-06	0.0361409	0.0916667
39.15	70	121.5	4.18	66.03	171337	3	3581	8	12	2929	8706	34500	9	152895	213	33	8	2188	2467	1760982	6.07	2662.22	126111	317516	56662.8	124190	2.79835	1.34782	7.40741e-06	0.0430527	0.0987654
38.44	70	122.2	4.43	69.7	22818	3	3566	8	11	2967	8139	33951	9	175753	213	33	10	2226	2768	1944620	6.05	2914.88	126517	369448	62710.9	117439	3.76432	2.20959	7.36498e-06	0.049972	0.0900164
38.83	69	120.17	4.78	72.9	68601	3	3924	8	12	2987	7857	25513	9	201427	213	38	9	2309	2981	2193210	6.49	2839.58	125428	313574	61766.4	121038	5.57543	2.97346	7.48939e-06	0.0402067	0.0998585
40.55	69	121	4.78	73.94	249969	3	4325	8	12	2998	7714	22845	9	215354	213	35	9	2385	3785	2310716	6.91	2788.31	129764	341818	62138.1	134903	6.52893	5.08266	7.43802e-06	0.0408819	0.0991736
41.355	69	122	5	76.5	390732	3	3993	8	12	3004	7640	16215	9	208044	213	34	10	2456	8172	2598208	6.61	3143.5	149251	388874	70948.9	152148	8.68852	5.9098	7.37705e-06	0.0482222	0.0983607
42.16	69	122	4.98	79.9	435633	3	4159	8	12	3007	7601	9585	9	220198	213	34	10	2520	4965	2988146	6.91	3145.39	154218	399505	67373.2	147546	14.5082	9.09787	7.37705e-06	0.0473898	0.0983607
43.46	69	122	5.11	81.83	253200	3	4174	8	12	3008	7581	10733	8	243069	213	34	10	2580	4874	3362238	6.88	3336.94	170031	429643	67482.1	154441	25.9016	13.0891	6.55738e-06	0.051187	0.0983607
34.45	756	136.03	6.69	46.49	414147	31	4402	7	539890	8625	2822	21520	63900	62263	245	31	938	3956	16265	4629000	8.277	3708.23	173008	264587	162292	42249.6	485.187	156.715	0.0469749	0.0234996	3968.9
31.56	766	137.86	6.97	43.43	424495	37	4971	6	298247	8516	975	22170	94660	67596	245	32	1311	4331	18360	5436969	8.2774	4395.72	189980	314614	182132	47871.1	417.815	135.732	0.0686639	0.0275706	2163.4
30.02	775	139.45	7.37	40.61	454677	38	5438	7	318137	9236	1933	34394	50983	82150	245	38	1638	4708	20030	6149218	8.278	5130.29	213541	339598	208495	50340.9	445.751	122.696	0.0365601	0.0294185	2281.37
35.22	782	140.82	8.58	36.78	550459	31	5531	6	589500	10300	3129	31739	65110	98363	245	41	1964	5985	21282	7250554	8.1013	4218.44	361176	373890	322254	66065.3	473.015	149.32	0.0462363	0.0327736	4186.2
35.33	790	142.26	8.97	35.43	795170	38	6155	7	612100	10275	6571	27444	71920	128667	245	45	2688	6177	23798	8327675	7.8087	4994.4	434782	412006	393153	76422.8	486.925	155.63	0.0505553	0.0370887	4302.69
36.08	806	145.15	9.36	35.83	1183428	28	7251	6	451712	10852	6760	34978	73488	211779	245	49	26534	6652	27409	8755364	7.3872	5991.77	540827	483362	479047	106251	470.272	153.797	0.050629	0.0450791	3112.04
36.46	814	146.43	9.58	39.44	1685593	15	8142	7	460200	11375	542	33700	83329	254432	244	61	39921	6991	29378	10588538	6.85	6937.47	634996	550340	589745	125651	445.127	157.257	0.0569071	0.0548669	3142.8
39.37	821	147.86	10.28	38.52	1959582	18	8707	6	538500	12103	4934	32900	76601	294645	234	63	47840	9182	34362	12209529	6.81	7935.28	785448	694904	700197	149165	321.859	138.628	0.0518064	0.0690123	3641.96
39.22	829	149.18	11.05	38.05	2739693	20	10114	7	664800	14228	1370	46050	72964	382708	237	72	67248	9828	42594	14437422	6.622	9316.32	921910	838777	823197	185251	322.084	189.096	0.04891	0.0849076	4456.36
41.56	837	150.7	11.96	38.25	3314707	19	10698	6	795100	21083	2665	22305	73044	514299	241	86	83918	11439	23311	15857446	6.61	8458.9	1.10124e+06	926612	913469	232509	403.557	160.33	0.0484698	0.0930215	5276.04
42	852	152	13.07	39.63	2837720	15	11336	7	870000	28207	2384	27363	84177	603403	239	82	109585	17261	24558	17535814	6.25	9635.11	1.27417e+06	1.11037e+06	1.00584e+06	267514	367.482	146.04	0.0553796	0.116881	5723.68
42	864	154.1	19.11	21.04	2744789	20	12225	6	1000000	34418	2429	22490	64637	661004	303	87	105594	16719	157168	19326712	6.07	21393.3	1.38372e+06	1202167	1.11181e+06	295456	348.957	158.241	0.0419448	0.128521	6489.29
42.34	875	156.1	19.85	22.19	2911481	25	13246	7	1090000	2851	2422	22278	68079	719350	256	98	128694	18864	226071	20390928	6.05	10857.7	1.4634e+06	1.10638e+06	1.20205e+06	319875	385.714	313.07	0.0436124	0.117151	6982.7
43.55	891	158.68	19.86	23.95	3228305	24	13259	6	1150000	532	2423	24430	45682	644391	252	107	165573	21080	322409	21944716	6.49	10568.2	1473316	1186198	1.22141e+06	398055	376.938	180.455	0.0287888	0.115184	7247.29
45.5	900	161	19.69	24.33	3326896	25	13656	7	1570000	324	2423	13832	47446	654918	254	116	278829	20388	481250	23094433	6.91	10263.9	1.50367e+06	1185606	1.24424e+06	378581	386.125	162.327	0.0294696	0.10657	9751.55
47.4	909	170	19.88	25.52	2255010	24	15140	6	1760000	280	2423	3233	50934	665350	254	124	440982	20594	383609	24357315	6.61	11233.4	1725851	1.26212e+06	1.39196e+06	483808	388.882	212.355	0.0299612	0.112318	10352.9
49.3	918	177	21.12	27.66	2199510	24	15685	7	1800000	269	2423	3233	52716	703493	254	134	410488	20532	443774	26428979	6.91	11003.4	1.782e+06	1.19682e+06	1.48336e+06	435711	442.312	147.188	0.0297831	0.097854	10169.5
48.91	925	183	21.12	27.66	2508276	24	16008	6	1900000	265	2423	2553	55154	739036	254	144	333279	20550	537894	28709166	6.88	8961.95	1466155	1.16835e+06	1.48477e+06	398009	454.062	167.225	0.0301388	0.0927973	10382.5
32.33	202	409.09	21.03	59.04	390466	23	10435	18	19620	6062	16708	80026	415	57817	105	13	634	9002	14519	2262000	8.277	673.553	87458.1	79237.2	86064.5	32511.3	3.65592	0.706446	0.000101445	0.00234011	47.9601
27.71	203	411.4	20.84	59.07	390592	23	11395	18	26850	5810	14031	81534	792	64011	105	13	592	11363	14708	2990564	8.2774	865.886	97087.1	128717	87879.5	37954.5	1.76689	0.33544	0.000192513	0.00377987	65.2649
25.8	205	415.1	21.34	59.83	389600	23	11799	18	96090	5532	14748	82909	438	78168	105	13	734	10184	19498	3515099	8.278	1050.48	110495	143704	102903	50031.1	4.53192	0.910624	0.000105517	0.00418207	231.486
29.7	203	412.31	21.58	60.03	397399	23	10990	18	105916	5249	15105	84130	303	93493	105	14	791	11585	23466	4301802	8.1013	1449.79	176806	174162	150245	65162.4	6.79101	1.46734	7.34884e-05	0.00521404	256.884
30.06	206	416.95	21.69	60.59	465263	23	11596	18	125115	5814	39593	70510	4030	110035	105	23	964	11774	21217	5085619	7.8087	1647.83	204763	222222	178203	85488.5	9.80933	2.10368	0.000966543	0.00682535	300.072
29.47	211	426.91	22.1	61.34	596881	24	13136	18	172548	5956	283273	76307	5187	173253	105	88	7440	11440	24716	5631833	7.3872	1849.41	226705	273820	217000	105763	13.1175	2.91869	0.00121501	0.00868258	404.179
29.56	213	431.92	22.34	62.86	433045	22	14540	18	230852	6624	74416	71653	13033	213192	101	97	7410	11366	19377	6740512	6.85	2120.5	262336	312000	263499	128681	16.7161	3.60474	0.00301746	0.0105453	534.479
35.38	216	437.04	22.96	64.46	107411	22	14185	18	326196	4627	60609	67078	11650	249954	83	113	7612	10620	39560	7487928	6.81	2163.79	322303	497686	323768	155707	19.0372	3.90897	0.00266566	0.016722	746.376
34.18	216	437.32	23.02	64.61	704880	22	15037	18	552339	4843	134243	66627	7757	305003	88	28	10401	12222	42962	8587790	6.622	2472.61	360796	629067	363456	189456	23.0037	4.85628	0.00177376	0.0217224	1263.01
30.38	217	440.1	23.71	64.91	902431	22	16546	18	558025	5121	114359	100599	9033	360848	90	30	11554	13019	21507	9441280	6.61	2960.61	389705	685782	407270	211291	27.2665	5.61257	0.00205249	0.023574	1267.95
31.22	210	425.2	24.07	61.23	373755	22	15591	18	530000	5208	128866	92469	13611	468120	97	35	14582	14097	24159	10686685	6.25	3265.81	444150	958214	487258	259445	34.1976	7.36348	0.00320108	0.036057	1246.47
33.01	211	427.2	24.38	62.64	265881	23	16488	18	640000	5351	117895	91101	13880	436692	224	36	16918	14638	24689	11753984	6.07	3335.09	470087	1.20575e+06	553272	308649	38.258	8.3852	0.00324906	0.0464985	1498.13
37.84	212	429	24.38	64.25	-62239	27	17485	18	640000	4444	125975	88229	14913	416684	103	35	13922	15343	25047	12526889	6.05	3164.47	527190	1.4118e+06	625853	325072	7.97855	3.38474	0.00347622	0.0543951	1491.84
43.64	213	430.59	23.83	64.12	-335572	29	17534	18	650000	4209	119905	68424	15660	515273	104	36	9008	15845	25175	13702372	6.49	2792.15	539200	1.49107e+06	608658	305962	8.39499	3.34897	0.00363687	0.0533568	1509.56
45.48	213	434	23.73	65.05	-38883	31	18829	18	800000	4041	124398	74332	16661	513263	105	36	9366	16238	29160	15040381	6.91	2679.94	541994	1.37868e+06	602636	307486	8.80092	3.5168	0.00383894	0.0459724	1843.32
46.54	214	433	23.83	65.36	1080834	32	15955	18	940000	3921	121035	76969	17808	516267	105	36	17935	16544	34140	16304266	6.61	3019.89	630566	1.75592e+06	667669	341812	9.39677	3.97657	0.0041127	0.06135	2170.9
47.6	214	433	23.97	66.5	1469480	33	17482	14	1010000	3834	123532	78106	18708	549494	105	36	11190	16781	35450	17633573	6.91	3080.67	658541	2.03068e+06	660077	370768	9.77367	3.88581	0.00432055	0.0678697	2332.56
49.6	214	431	26	70.08	1301789	34	18808	18	1120000	3770	121667	78590	923	584573	105	36	8229	16964	43885	19449575	6.88	3029.42	676981	2.44101e+06	692240	386266	9.96613	4.15714	0.000214153	0.0823198	2598.61
35.2	587	1008.45	30.89	62.45	983779	59	17788	35	143452	2840	52590	39952	10179	112216	70	12	1377	3262	10232	3627000	8.277	842.576	298598	172262	260964	54150.1	0.694135	0.298478	0.00100937	0.00206378	142.25
35.67	588	1011.05	30.37	63.42	983059	59	16840	35	187000	4211	47238	45066	24255	123870	70	12	1677	3242	19461	4359573	8.2774	987.361	355686	429218	314555	63349.1	0.890164	0.409475	0.00239899	0.00512875	184.956
33	591	1015.04	30.44	63.86	994220	59	17773	35	168513	3935	61460	55980	48560	144967	70	43	2072	4291	24386	5006690	8.278	1152.71	384959	580793	357230	77831.3	1.11326	0.520177	0.00478405	0.00691214	166.016
33.98	592	1018.63	32.06	57.06	835289	59	20596	35	135616	8935	63363	72387	26711	164921	70	43	2492	10567	22186	6256258	8.1013	1445.72	476999	814810	552078	95297	1.47257	0.636149	0.00262225	0.00987382	133.136
35.26	595	1022.73	31.78	57.09	1016742	18	20149	35	221803	9666	79604	78188	33493	194380	70	45	2777	11143	32485	6710707	7.8087	1713.34	589382	631014	660003	117992	2.00444	1.04434	0.00327486	0.00790131	216.873
36.53	598	1027.5	30.94	57.03	1567874	18	27140	35	428995	10188	72995	76554	42505	328050	70	47	16782	13783	26810	7780424	7.3872	2042.63	730452	839452	795802	153082	5.07358	2.89838	0.00413674	0.0110595	417.513
36.8	602	1034.47	32.41	59.59	1685613	6	29804	35	364015	11066	81449	75318	30314	375249	70	53	19702	16354	21664	9971505	6.85	2460.53	888819	1.10699e+06	1.00762e+06	187969	6.31956	4.18736	0.00293039	0.0156219	351.885
37.39	606	1041.54	31.9	57.79	242876	6	31340	35	453388	24660	86776	75678	30515	416993	54	53	21937	26830	21425	11781144	6.81	2603.33	959845	1427417	1.20868e+06	232432	8.16186	4.97404	0.0029298	0.0201246	435.305
38.74	624	1072.69	30.82	54.92	3225873	15	33070	35	619674	25888	120092	87757	32660	519127	53	51	32862	28975	30712	13901569	6.622	2960.75	1.15246e+06	1.74561e+06	1.43631e+06	293106	11.2732	7.35502	0.00304468	0.0245744	577.682
40.04	629	1081	31.18	49.41	3827091	6	36227	35	791500	22798	107839	106127	26885	723162	55	28	30355	32994	36160	16250049	6.61	3252.02	1.31165e+06	1.40346e+06	1.61529e+06	336856	13.5708	8.19018	0.00248705	0.0196414	732.192
41.76	630	1083.8	32.9	46	4562736	22	39377	35	1070000	23825	120088	99439	23531	852508	57	29	41778	35216	58538	19416583	6.25	3650.79	1540943	2.46994e+06	1.92516e+06	427419	17.4258	10.5538	0.00217116	0.0364634	987.267
43.07	634	1090.4	49.98	49.45	5496474	28	41210	35	1290000	24171	107843	105438	30870	960888	246	29	47713	37032	76900	22502987	6.07	3777.47	1.77338e+06	3000447	2.19754e+06	500359	16.6738	9.57813	0.00283107	0.0453327	1183.05
44.26	648	1113.2	45.47	47.88	5240616	7	45374	35	1290000	6614	120084	92327	34027	1074817	59	31	46000	29148	54166	25838240	6.05	4255.94	1.91949e+06	3.43322e+06	2.43999e+06	552853	15.924	8.89677	0.00305668	0.0509768	1158.82
45.96	654	1124.04	45.16	48.11	5076164	10	48101	35	1320000	5730	107846	88976	14230	1282424	62	31	48327	25677	60954	26629075	6.49	4101.05	1.93501e+06	3.60161e+06	2.50049e+06	596974	15.6045	8.37157	0.00126597	0.0493708	1174.34
47.97	657	1141	45.35	49.08	5223531	10	50085	36	2050000	5136	120081	63239	22768	1340715	70	34	72525	26681	70400	28759343	6.91	3994.34	1.9884e+06	3.70922e+06	2561133	591205	15.9943	8.51535	0.00199544	0.0470456	1796.67
48.565	661	1162	43.88	49.95	5534366	10	39595	37	2270000	4724	107849	54920	18230	1415646	70	31	45710	26373	216297	30525228	6.61	4370.14	2253019	4.85138e+06	2.42434e+06	625000	16.0929	8.74491	0.00156885	0.0631622	1953.53
49.16	663	1180	43.78	53.77	4870679	10	43728	48	2550000	4432	120077	52238	23373	1547356	70	34	43679	26466	327180	39455836	6.91	4407.59	2.29542e+06	5.75317e+06	2.45662e+06	632555	16.3276	8.37507	0.00198076	0.0705581	2161.02
53.22	666	1190	43.87	61.68	2909741	10	47543	49	2810000	4222	107853	49625	38730	1703364	70	31	58571	26438	418913	44698279	6.88	4161.9	2357819	7.11081e+06	2.47331e+06	684588	15.4958	8.06956	0.00325462	0.0868528	2361.34
29.797	89	217.28	6.27	72.15	55212	6	4046	2	6461	525	42	3066	143	39198	30	22	500	1692	57084	327000	8.277	343.24	22343.9	33746	22311.1	18666.2	9.66495	5.31112	6.58137e-05	0.00187642	29.7358
29.99	89	216.96	6.12	69.7	55161	2	3954	2	9400	513	0	3106	112	43200	30	22	575	1686	28504	376805	8.2774	381.655	26182.3	42377.4	24024	21226.4	10.601	6.18086	5.16224e-05	0.00235972	43.326
31.15	89	218.33	5.92	62.78	56157	1	3294	2	6561	544	0	3303	304	49299	30	23	590	1544	2093	429809	8.278	409.151	29416.6	51940.1	27494.8	23075	11.4964	7.61233	0.000139239	0.00287385	30.0508
31.87	90	219.58	5.92	62.51	39568	1	3448	2	31814	622	0	3513	266	49994	30	23	701	1636	2142	485101	8.1013	465.263	34879.4	59495.9	25807.1	25726.6	14.4517	8.6711	0.00012114	0.00334456	144.886
30.88	90	220.61	6.03	61.91	70012	1	3586	2	25848	644	0	3647	503	62401	30	24	917	1734	2460	566513	7.8087	557.914	40716.9	67978.8	37101.4	33671.3	16.8179	10.3957	0.000228004	0.00394611	117.166
30.67	91	222.77	6.58	60.15	122040	1	3843	2	47431	627	8	3505	1386	74355	30	25	2205	1927	2949	624983	7.3872	661.573	48023.3	79627.4	43083.2	44511.8	18.8086	6.97544	0.000622166	0.00483867	212.915
30.91	92	224.66	6.77	63.81	4245	1	3833	2	34700	637	15	3252	919	92285	30	25	1706	1334	3351	743313	6.85	777.11	57050.5	100003	55288.7	57840.3	19.2691	7.20209	0.000409063	0.00649825	154.456
32.84	98	239.6	6.9	71.65	95100	1	4562	2	45784	661	346	3240	2507	135606	22	24	1774	1460	4011	939002	6.81	894.695	70196	135007	70021.5	81967.2	18.3664	6.58587	0.00104633	0.00827415	191.085
31.95	99	243.18	6.83	68.16	112600	1	5276	2	64940	697	678	3627	2110	165039	24	24	3224	1535	4455	1189176	6.622	1050.37	81013.2	273953	84818	106083	16.9549	6.18878	0.00086767	0.0170122	267.045
29.57	96	235.7	7.25	61.08	216388	1	5862	2	91307	779	806	28090	2958	233703	26	23	5047	1357	4988	1484468	6.61	1246.74	89947.5	386419	97253.4	143804	20.9588	11.1977	0.00125499	0.0248026	387.387
26.85	97	236.4	7.82	59.6	169430	1	7317	2	110000	884	844	28547	3790	310357	24	27	3853	1580	5654	1831591	6.25	1652.43	108937	472828	117213	184626	23.4349	8.79079	0.00160321	0.0320019	465.313
26.45	100	236.4	8.46	56.55	189366	2	8274	2	140000	947	855	28251	4622	328193	120	34	5996	1812	6104	2148506	6.07	2023.92	126338	478983	133507	208151	25.8037	9.93059	0.00195516	0.0333798	592.217
26.58	101	237.8	8.83	56.43	304305	9	8767	2	130000	1013	858	27184	6500	330907	22	35	6226	3109	6127	2360363	6.05	2104.93	139087	635407	154401	218760	118.503	18.619	0.00273339	0.0441656	546.678
37.24	99	235.31	8.79	59.44	90354	41	9239	2	230000	1081	859	26743	6911	356175	23	36	6560	3227	6762	2630911	6.49	2066.59	192476	637258	159099	208436	40.0323	25.2813	0.00293698	0.0417283	977.434
38.19	100	237	9.12	60.75	99120	136	10509	2	350000	1115	859	15533	150	378279	30	37	5438	3284	12271	3056009	6.91	2086.28	200340	873373	165384	203228	50.7228	30.6386	6.32911e-05	0.0533302	1476.79
39.135	100	239	9.73	64.46	129679	357	8192	2	270000	1131	859	2837	444	432609	30	37	6170	3311	13551	3403875	6.61	2361.25	228249	1.14965e+06	192596	239605	59.7858	39.4783	0.000185774	0.0727726	1129.71
40.08	100	241	10.22	64.89	221779	773	8829	3	570000	1139	859	2169	492	499120	30	37	6836	3324	17141	3680816	6.91	2311.93	234530	1.3762e+06	188917	248268	74.8266	51.8886	0.000204149	0.0826393	2365.15
46.61	100	241	11.12	78.2	173196	1431	9580	3	650000	1143	859	1958	510	538640	30	37	9290	3330	20007	4165586	6.88	2722.62	321854	1.71344e+06	307851	249381	92.1162	71.5425	0.000211618	0.103339	2697.1
44.53	159	241.3	10.94	53.81	65133	12	10592	3	152130	2682	7205	29974	7553	46976	130	45	1935	6040	8578	2358000	8.277	1015.22	109024	46994	103135	32137.2	31.0816	10.8952	0.00313013	0.00235295	630.46
44.12	160	241.22	11.08	56.02	67238	12	10256	3	214429	2321	7033	29932	10106	50625	130	41	2150	2976	8733	2679818	8.2774	1147.09	122106	78765.8	108670	34159	28.19	10.0075	0.00418954	0.00394485	888.935
44.49	160	240.97	11.47	59.58	71189	12	9811	3	191100	2739	6600	27300	8646	60454	130	48	2435	3218	9340	2936522	8.278	1383.6	148403	104542	120992	35696	37.349	11.4911	0.003588	0.00524085	793.045
42.69	161	242.39	9.94	59.99	78869	12	11159	3	146900	3021	3300	35912	6432	67133	130	49	2994	3501	9670	3303600	8.1013	1562.93	161252	142517	140083	44979.7	42.6973	15.1821	0.00265357	0.00725767	606.048
41.04	161	242.52	11	59.62	146780	12	10911	3	103000	3277	3300	36800	11449	81269	130	50	3106	3957	10406	3768069	7.8087	1885.6	187623	190681	163958	56428.3	52.7792	18.9173	0.00472085	0.0100689	424.707
40.59	162	242.8	11	59.62	182873	9	10821	3	147811	3644	3300	39629	14700	108863	130	50	6156	4210	12050	3808447	7.3872	2280.94	224702	278765	193186	72013.7	61.3674	25.1377	0.00605437	0.0155421	608.777
39.2	161	242.7	11.29	60.41	219967	9	10341	3	251200	4056	3500	43546	30606	152890	129	50	6786	4549	12877	4662967	6.85	2855.42	271775	432813	243543	97768.6	78.5999	37.7805	0.0126106	0.0260339	1035.02
37.48	159	242.64	15.27	72.89	444747	9	11432	3	265100	4976	4400	32900	50003	153037	114	53	7147	5912	12464	5640325	6.81	3094.64	281476	608227	289296	137741	110.394	51.821	0.0206079	0.0368092	1092.57
35.07	158	241.36	12.91	60.84	745614	9	11790	3	302000	5358	28716	27955	70452	182424	100	53	8668	6263	21559	6544583	6.622	3688.05	315374	831409	342368	166140	135.398	68.4163	0.0291896	0.0520188	1251.24
35.04	158	241.1	14.65	54.66	660764	9	12702	3	796600	5563	62320	35078	101688	227506	124	60	12109	7423	18090	7706864	6.61	4329.85	365970	811239	381896	184906	166.13	86.3995	0.0421767	0.0509038	3304.02
36.13	157	240.5	16.43	61.35	723295	3	13597	3	360000	5992	85364	33594	120100	340631	118	54	14020	8302	20323	8930135	6.25	5096.89	443389	1.03126e+06	454317	238024	204.449	111.884	0.0499376	0.0686077	1496.88
37.22	157	239.7	16.95	53.3	562784	9	14198	3	380000	5648	96998	34200	110012	274860	260	40	21594	7723	23214	9929407	6.07	5607.02	500868	1.21974e+06	518947	272613	221.481	104.211	0.0458957	0.0838321	1585.31
40.93	157	239.5	16.37	56.85	493519	12	14443	3	420000	5836	102163	30544	72670	266686	124	61	16876	8493	27242	10839883	6.05	5070.67	501841	1.0942e+06	573629	246873	48.5157	34.7256	0.0303424	0.0755154	1753.65
43.18	156	238.15	14.92	57.86	134903	9	14878	3	460000	5879	104339	32721	25077	281582	120	63	14620	8263	30669	12301498	6.49	4503.68	468868	643255	557389	235073	50.7466	33.2473	0.0105299	0.0416186	1931.56
52.22	156	238	13.43	58.41	208766	9	14293	3	560000	5910	105235	9772	578	302438	129	54	11081	8295	37581	13953624	6.91	3183.1	399934	285659	552527	190647	56.3092	34.3175	0.000242857	0.0173697	2352.94
52.485	156	235	12.55	63.84	214832	9	11486	3	600000	5932	105601	7511	15363	290763	130	51	9276	8290	45528	15605749	6.61	3450.82	432746	194189	601869	210910	58.383	37.7639	0.00653745	0.0125013	2553.19
52.75	155	234	11.85	67.47	253421	9	11356	3	680000	5947	105750	6649	1369	281796	130	51	9632	8291	49243	17360755	6.91	3355.64	422808	132057	589967	212070	59.5727	36.5479	0.000585043	0.0081671	2905.98
56.09	155	233	13.16	72.43	292009	9	11543	3	720000	5958	105811	7238	3527	294579	130	50	3874	8291	59391	19560673	6.88	3105.92	414788	101875	301683	215059	61.0232	37.0776	0.00151373	0.00635511	3090.13
36.97	144	249.28	8.94	70.34	93873	21	5682	17	27723	2669	2320	4775	989	69341	154	38	1777	2733	7555	1329000	8.277	898.151	82677.9	97974.5	113196	35894.6	8.82542	16.7482	0.000396743	0.00474846	111.212
38.09	144	249.4	9.23	70.3	102003	19	5746	17	31227	2622	1996	6269	1245	76880	154	37	2223	2788	9036	1682478	8.2774	1047.84	99515.2	170032	124545	42222.5	9.6231	18.0233	0.000499198	0.00823645	125.209
37.57	145	250.66	9.31	69.07	113532	19	5776	17	101684	3570	3987	11981	2051	91342	154	38	2681	3008	10195	1895406	8.278	1208.26	113494	200659	135578	44162.1	12.3674	24.7866	0.00081824	0.00967049	405.665
40.85	145	251.39	9.65	68.98	130337	16	5818	17	115962	3851	4709	16470	1943	100003	154	39	3230	2885	10991	2065704	8.1013	1403.56	143932	228181	147508	52870	16.2063	32.6226	0.000772903	0.0112041	461.283
41.31	146	252.53	9.99	70.5	153035	14	5945	17	141960	4376	5085	16141	1926	119584	154	39	4141	3063	12038	2578778	7.8087	1667.28	173541	262639	172179	65368.1	20.2091	43.6577	0.000762682	0.0133189	562.151
41.85	147	253.99	10.11	68.64	276049	14	6009	17	155255	5138	3124	15227	2232	159172	154	41	16437	3497	13378	2813138	7.3872	2055.12	217811	284594	202800	85016.1	29.7732	66.4551	0.000878775	0.015168	611.264
40.46	148	255.43	10.61	67.07	272248	14	6210	17	170183	5368	3712	14789	8102	192204	152	43	19339	3622	12970	3582311	6.85	2716.15	251990	306490	249997	105644	37.0716	73.5389	0.00317191	0.0175167	666.261
41.49	149	257.39	10.96	68.2	336352	14	6514	17	193302	5770	2965	13853	2913	215736	134	47	21086	6894	20487	5515143	6.81	2983.83	285290	351251	292660	141998	40.8205	89.6783	0.00113175	0.0200391	751.008
40.97	150	259.65	11.39	67.73	973833	14	7198	17	250518	5863	2907	13372	3751	239969	137	51	24478	7361	14613	6407631	6.622	3899.48	338602	399190	331594	168465	49.742	112.648	0.00144464	0.0232168	964.83
40.57	145	251.3	12.33	67.19	1199302	14	8424	17	301300	5876	2503	28382	4430	282557	146	64	29826	4702	14349	7227698	6.61	4466.26	383584	424602	374167	182748	64.4254	130.819	0.00176283	0.0255616	1198.97
40.85	152	262.6	12.94	68.65	1291783	23	8636	17	380000	5874	2907	28019	10386	367288	145	53	35420	4660	17947	7265383	6.25	5178.91	447769	578620	454933	205888	78.4117	180.32	0.00395506	0.0352548	1447.07
40.75	152	263.9	12.92	71.74	1481747	21	9863	17	450000	5877	2503	26816	12784	385272	259	57	38239	4742	19924	8463767	6.07	4594.9	494316	703853	519241	241081	97.7272	236.855	0.00484426	0.0439394	1705.19
43.51	154	265.7	13.25	74.52	1447421	21	10724	17	510000	4628	2907	26248	17838	421880	149	62	46070	5248	55141	9377059	6.05	5999.75	555124	806789	577848	263569	112.282	277.322	0.00671359	0.0501895	1919.46
46.05	154	266.38	14.03	75.93	1309270	21	11635	17	570000	4752	2504	24228	21886	522659	141	70	54488	5133	74291	10283903	6.49	5762.4	566545	838022	579049	311477	117.644	295.207	0.00821608	0.0484741	2139.8
47.2	154	268	14.3	77.58	1371896	21	12383	17	660000	4875	2906	11616	22130	589829	153	68	63560	5188	88076	11847588	6.91	5779.26	587024	864911	587441	351116	128.805	330.223	0.00825746	0.0467045	2462.69
49.51	154	269	14.8	77.83	810700	21	12042	17	770000	4996	2504	9501	21665	670110	154	70	72667	5162	99954	13346645	6.61	6048.96	680613	1.04838e+06	669027	398327	140.947	403.392	0.0080539	0.0589609	2862.45
51.82	154	270	14.52	76.38	734683	21	12340	20	880000	5114	2906	6908	10691	689280	154	68	93193	5174	119300	15447659	6.91	6259	711115	1.15797e+06	671947	425085	3.75407	1.3892	0.00395963	0.0620662	3259.26
54.52	154	271	15.11	77.45	917963	21	13097	20	990000	5231	2504	4216	12079	766949	154	70	114303	5168	138344	18413399	6.88	6429.48	773486	1.33144e+06	708828	505721	4.38672	1.8273	0.0044572	0.0714107	3653.14
47.7	54	111.18	4.4	76.79	7394	6	1940	1	7437	538	22	715	392	21613	133	32	801	1071	2159	323000	8.277	402.199	21293	17336.7	13146.1	14256.4	133.117	37.6597	0.000352581	0.00188394	66.8915
43.87	53	111.88	4.34	76.41	8813	7	2094	6	48000	604	23	612	195	25204	133	35	1021	1011	2275	403196	8.2774	442.997	21677.7	35621.3	14125.8	15348.6	86.7	22.4973	0.000174294	0.00384648	429.031
44.35	53	112.73	4.27	77.22	6138	7	2401	1	62030	743	257	1245	352	33235	133	35	555	1046	2331	462866	8.278	504.938	25148.6	47749.8	15379.7	18397.4	81.6996		0.000312251	0.00511689	550.253
48.29	54	113.76	4.34	78.91	11182	7	2445	6	45226	715	135	4310	1312	31693	133	35	871	1068	2390	536555	8.1013	604.173	33037.6	62651.7	17924.8	19925	160.701	43.3544	0.00115331	0.00679812	397.556
46.45	54	115.42	4.5	79.37	15231	7	2411	1	64237	767	0	4326	1780	40364	133	36	810	964	2694	651148	7.8087	670.976	37644.2	81771.5	21179.7	25809.6	267.435	79.3652	0.00154219	0.00907281	556.55
45.2	56	118.02	4.92	66.85	37380	7	2441	6	73873	901	396	3512	1872	50508	133	35	2733	854	3164	739037	7.3872	805.373	44209.7	102224	25937.9	33491.6	337.739	101.72	0.00158617	0.0117251	625.936
44.55	56	119.49	5.15	68.48	28123	7	3049	1	94685	891	409	3958	600	58730	134	35	3126	682	3727	940513	6.85	976.653	53017.5	135773	34228.3	43319.1	389.849	125.891	0.000502134	0.0165879	792.409
44.36	57	120.53	5.66	68.28	46970	3	3229	6	44435	1715	707	4241	25	76923	132	36	3405	729	4714	1171930	6.81	1162.63	63101.7	177087	43154	55937.6	436.302	142.181	2.07417e-05	0.0215747	368.663
43.54	57	120.44	5.81	66.63	87013	3	3347	1	59900	1838	1005	3723	282	98313	132	26	4559	815	4715	1473745	6.622	1364.97	73061.2	236137	53171	69080	507.645	171.477	0.000234141	0.0296077	497.343
41.24	57	121.2	6.17	65.08	106478	3	3646	6	69418	2169	1005	7151	873	119388	157	28	6795	967	3929	1821152	6.61	1594.32	82193.6	250022	62153.2	74166.1	628.053	204.86	0.000720297	0.0312086	572.756
40.47	56	119	6.7	65.24	178324	3	3837	1	90000	2327	1006	7387	2871	189118	103	38	6857	1345	5333	2166930	6.25	1939.1	98728.6	265983	75507.4	122684	711.765	245.282	0.00241261	0.0357624	756.303
38.65	57	120.1	7.86	71.91	265467	3	4420	6	120000	2848	1006	6831	3994	195472	194	43	8924	1526	5648	2539737	6.07	2380.13	110392	336117	85928.4	129950	829.892	304.253	0.00332556	0.0461061	999.167
40.06	57	121.2	8.43	78.2	288005	3	4411	1	140000	4011	1006	6787	783	198526	196	42	7960	2770	5518	2749785	6.05	2324.65	118007	318545	94866.9	144037	888.614	340.1	0.00064604	0.0434423	1155.12
44.83	57	120.86	8.55	78.93	106054	3	4593	6	150000	4663	1007	6748	329	209663	199	45	9035	4019	5724	3008750	6.49	2133.19	133641	280902	96344.8	148267	947.708	380.278	0.000272216	0.0358119	1241.11
45.79	57	122	8.36	81.17	14047	3	5279	1	170000	5422	1007	6744	100	233258	194	47	10529	5545	7422	3309800	6.91	2296.76	134879	329170	99859.9	142926	949.244	381.374	8.19672e-05	0.0390465	1393.44
45.745	57	123	8.62	82.7	-9360	3	4452	6	230000	6303	1008	4521	8	270472	196	46	10116	7325	17867	3734323	6.61	2600.51	148883	388218	116083	158583	964.095	414.003	6.50406e-06	0.0477495	1869.92
45.7	57	123	8.24	83.91	59193	3	4703	1	270000	7327	1008	4476	3964	278921	195	47	10720	9319	20181	4192485	6.91	2519.61	148883	414348	115567	155390	970.933	533.142	0.00322276	0.0487509	2195.12
54.6	57	123	7.46	87.21	163914	3	5699	6	300000	8517	1008	3665	1086	268852	195	47	10066	11476	22700	4600192	6.88	3308.79	234959	457821	229026	157370	882.033	568.042	0.000882927	0.0541007	2439.02
27.56	50	269.96	9.42	78	172776	12	3927	9	8776	1107	5	68406	348	31451	73	8	727	1905	4364	737000	8.277	586.686	41738.9	101104	42982.6	30373.3		0.240776	0.000128908	0.00452476	32.5085
27.46	50	270.6	9.57	78.57	172776	12	3963	9	10827	1006	6	74312	325	37948	73	7	702	2101	4760	871526	8.2774	678.736	50435.6	123116	47898.3	35311.7	0.739098	0.169993	0.000120103	0.00549659	40.0111
26.75	50	271.62	10.27	78.28	172767	12	3897	9	31490	1205	7	76021	346	47895	73	12	829	2674	5000	1021599	8.278	776.62	56293.1	207941	56314.4	48746.8	8.28363	2.53663	0.000127384	0.00924811	115.934
32.75	50	272.52	10.48	74.7	159125	12	3897	9	32630	1250	7	76500	436	55669	73	12	888	2758	5112	1197700	8.1013	971.778	86397.2	240653	76162.3	50836.7	6.7518	1.06414	0.000159988	0.0109003	119.734
33.83	51	278.16	10.83	76.86	527859	12	4662	9	37836	1766	7	76800	324	64066	73	16	942	4001	5421	1377333	7.8087	1203.02	112997	263751	90867	57247.5	3.23555	0.807604	0.00011648	0.0121429	136.022
34.3	52	284.26	11.17	78.22	41919	12	3647	9	51679	1816	11	104840	1560	107322	72	17	4103	4516	7203	1575605	7.3872	1902.7	139695	238609	109269	80861.1	5.31204	1.00709	0.000548793	0.0113629	181.802
32.41	53	287.11	11.05	77.65	104832	12	4325	9	79000	2101	11	103255	6544	152838	72	17	6650	5176	8800	1908504	6.85	2458.13	170108	244788	138091	109295	3.23918	0.674768	0.00227927	0.0124466	275.156
32.02	53	289.72	11.01	76.78	88304	12	4592	9	79120	2178	12	94814	3884	157867	66	17	5539	4312	7400	2294491	6.81	2860.43	194969	284543	165988	138808	3.72774	2.49701	0.0013406	0.0144219	273.091
31.17	53	287.02	11.46	78.39	98692	12	4537	9	99032	1635	12	62916	7932	178921	66	18	5589	5311	8300	2686084	6.622	3228.36	214692	333559	191339	169923	3.83249	2.17007	0.00276357	0.0175498	345.035
30.02	53	288.8	10.89	76.21	643733	12	4959	9	102487	1856	12	80500	12813	233978	53	18	7601	5800	9100	3206802	6.61	3712.9	238519	531987	215342	214585	6.26974	3.30718	0.00443663	0.0278678	354.872
29.46	48	287	12	80.39	140552	12	6264	9	100000	2071	13	60880	17141	301382	55	24	5657	6508	11626	4107968	6.25	4337.16	271812	731811	251731	276047	8.91986	5.02177	0.00597247	0.0407978	348.432
31.55	52	283.3	12.64	75.51	324500	7	6924	9	190000	2231	13	58803	22162	306912	146	9	10230	6966	11300	4616989	6.07	3472	309999	943535	282191	296128	11.8073	8.30461	0.0078228	0.0548685	670.667
35.15	51	277	12.9	78.34	26258	7	7612	9	220000	743	14	57906	19625	352179	75	9	14170	6331	13000	5153600	6.05	4789.32	357545	663786	313389	345995	14.6542	11.6921	0.00708484	0.0396089	794.224
36.94	50	273.87	12.85	80.37	243995	7	7808	9	230000	743	14	55558	3992	363314	75	9	8072	6655	18400	5958071	6.49	4638.34	362246	707020	311663	341697	14.9191	10.6046	0.00145763	0.039778	839.815
37.35	51	274	12.72	80.68	832438	7	7810	9	260000	743	15	27443	79092	383503	73	9	6565	6982	13000	6864256	6.91	4433.96	349270	658742	315843	301919	15.4069	12.3379	0.0288657	0.0347926	948.905
40.25	50	272	13.18	82.48	511627	7	6549	9	250000	743	15	23563	40626	387189	73	9	7579	7312	21727	7626400	6.61	4142.95	348364	682129	349777	325669	15.5713	13.4612	0.014936	0.0379399	919.118
43.15	51	271	12.85	84.68	190815	7	7212	9	400000	743	15	21979	2160	387767	73	9	7360	7643	24134	8396000	6.91	3502.62	317283	643394	351524	336442	15.6531	13.1381	0.000797048	0.0343581	1476.01
44.99	51	269	12.94	81.88	74266	7	7838	10	380000	743	16	23884	2200	368331	73	9	5927	7975	27611	9289900	6.88	3643.85	342967	632494	230079	350221	14.1569	11.4343	0.000817844	0.0341756	1412.64
30.76	245	41.2	2.77	28.35	26489	2	1950	3	12631	277	3926	65669	837	7063	80	34	211	4991	350	376000	8.277	1490.64	19101.7	37249.4	19210.2	9182.07			0.00203155	0.0109232	306.578
26.67	237	41.6	2.62	26.02	33717	2	1855	3	8098	267	3239	73197	0	7696	80	35	242	6921	2830	504074	8.2774	1932.96	21331.7	55283.2	21540	9898.86		0.0480769	0	0.0160548	194.663
24.96	241	42.23	2.66	27.56	19246	2	2110	3	9177	436	5557	88216	1012	9423	80	34	262	9044	3188	622782	8.278	2307	26199.5	81332.6	26073.4	12827.2		0.0236798	0.0023964	0.0232658	217.31
35.37	246	43.11	3.1	29.69	48218	2	2126	3	25850	522	28064	108115	1507	11234	80	34	263	4554	3513	793722	8.1013	3115.53	50911	103446	33201.5	15921.1	1.85572	0.301554	0.00349571	0.0296198	599.629
35.06	247	43.35	3.37	32.72	16001	2	4026	3	31180	717	112749	119200	147	21126	80	36	303	5436	4209	920700	7.8087	3819.25	62599.9	72220.1	39579.7	22055.6	0.230681	0.141329	0.0003391	0.0213349	719.262
33.25	272	47.7	3.55	33.65	87000	2	2190	3	34100	976	126804	110431	298	36700	79	34	2861	6902	4700	1036200	7.3872	4751.73	74810.9	84000.3	47996.8	32818.7	0.209644	0.129531	0.000624738	0.0238387	714.885
32.68	275	48.27	3.42	33.69	270145	2	2347	3	35100	794	139800	98500	651	45800	81	39	3310	7532	5820	1440000	6.85	6041.61	94742.3	139437	61314.4	37998.5	0.207168	0.126079	0.00134866	0.0421705	727.16
30.16	274	48.06	3.96	36.63	593400	2	2726	3	69700	573	142796	98405	1787	57976	77	92	5930	6807	5498	1703762	6.81	7811.64	114301	220614	74185.5	67029.2	0.62422	0.438308	0.00371827	0.0674067	1450.27
27.33	302	53	3.31	34.77	914800	2	2897	3	67000	602	13059	100000	2923	74172	75	78	7768	7882	6100	1922784	6.622	9301.73	129714	289687	86993.9	77106.3	0.566038	0.318298	0.00551509	0.0825399	1264.15
26.27	309	54.1	3.55	35.29	534577	2	3093	3	70000	591	1094	116624	5952	82606	66	80	11108	9733	4150	2168700	6.61	10307.7	146172	330345	99163.7	90037.8	0.528651	0.275548	0.0110018	0.0923782	1293.9
25.69	313	54.8	3.66	35.8	238200	2	3556	3	90000	514	576	112397	8976	89897	65	96	10680	10544	4881	2601700	6.25	12194	170699	401661	118774	110506	0.857664	0.479189	0.0163796	0.117273	1642.34
33.15	315	55.3	3.93	37.9	716034	5	3862	3	200000	547	487	112317	12000	85753	203	120	24220	12170	4734	2990500	6.07	12215.6	222720	491368	134018	106926	0.698011	0.498349	0.0216998	0.146384	3616.64
35.81	316	55.4	3.8	38.12	506185	5	3551	3	110000	428	467	104786	5800	99189	51	107	14979	8109	4419	3220947	6.05	12638.2	250566	410037	147878	110345	1.02347	0.861332	0.0104693	0.122337	1985.56
42.15	264	44.49	3.74	39.42	-136298	5	3083	3	130000	421	462	80594	805	121031	79	135	19522	8831	8671	3263396	6.49	10825.2	253235	427812	149233	114068	1.36435	0.969643	0.0018094	0.148165	2922
42.57	258	44	3.82	41.06	160327	5	3203	3	140000	426	460	40393	200	142619	80	134	17931	8702	10428	3493129	6.91	10231.6	242626	164463	151326	132792	4.325	3.31961	0.000454545	0.0540926	3181.82
39.81	254	44	4.16	50.11	382170	5	3087	3	170000	422	460	39260	1291	106873	80	134	7506	8724	12379	3580311	6.61	9764.93	218747	130269	165684	92538.8	4.36591	3.64629	0.00293409	0.0447907	3863.64
37.05	251	44	3.78	47.38	765493	5	3080	3	200000	425	460	22029	1317	112997	80	134	10096	8720	14184	4047839	6.91	8467.63	176722	99889.7	149107	104872	4.15909	2.8053	0.00299318	0.0328541	4545.45
36.88	248	44	4.53	53.7	606997	5	3089	3	220000	423	460	16424	1474	123395	80	134	8888	8721	14311	4790029	6.88	9204.91	191720	83641.6	152560	97146.6	2.32273	1.46878	0.00335	0.02763	5000
65.17	146	175.72	25.71	52.92	673330	13	10742	6	66726	2170	27508	64889	1506	35006	562	68	608	9848	20277	3496000	8.277	2162.62	279075	181491	183697	39784.9	89.3467	46.17	0.000857045	0.0124785	379.729
63.04	151	181.53	25.86	56.22	610544	13	15254	6	93750	2188	41061	70399	1400	38109	562	72	755	12754	20960	4203000	8.2774	2394.29	309899	217194	207112	42057.1	43.519	20.217	0.000771222	0.0144546	516.444
59.95	155	185.96	26.69	57.92	524122	13	17710	6	273370	3321	42014	84833	1520	46067	562	71	841	12077	20478	4884500	8.278	2672.93	340048	206134	234440	46035.1	70.2302	26.0594	0.00081738	0.0133907	1470.05
61.42	178	194.15	25.52	56.59	413125	13	16269	6	350890	3640	41738	87694	2520	49927	562	73	833	13644	22832	5957300	8.1013	3030.72	410506	234821	277011	49545.2	86.9431	32.2689	0.00129797	0.0149295	1807.31
61.16	185	201.84	27.31	61.03	663237	13	18765	6	269414	3945	47254	118666	5198	59337	562	68	628	14182	24623	6781600	7.8087	3438.66	486909	260515	331768	60270.8	100.808	44.3268	0.00257531	0.016529	1334.79
59.42	163	231.3	28.74	61.11	855919	13	19213	6	293956	3345	7139	123961	6671	129694	562	75	9553	10660	28658	6795300	7.3872	3796.89	594298	343366	405290	83296.6	100.432	47.1342	0.00288413	0.0200956	1270.89
56.54	166	236.05	28.94	62.14	851795	3	20406	6	348700	3393	3630	124725	10000	180831	564	78	13461	10891	30300	8722200	6.85	4544.23	702029	425497	509433	120898	85.6175	38.3335	0.00423639	0.0263149	1477.23
57.15	175	241.19	28.76	61.58	1145867	3	30617	6	401900	3527	20206	107971	12500	227404	540	81	26083	14066	33300	10407070	6.81	4677.51	760045	500667	575233	162674	77.3664	20.1127	0.00518264	0.030482	1666.32
53.65	176	243.03	29.48	62.5	1965033	3	24204	6	1262500	3820	68796	94146	13900	265499	555	88	21497	15192	30100	12428526	6.622	5154.77	860084	598978	675102	191165	59.5935	46.1542	0.00571946	0.0372188	5194.83
53.78	181	249.4	36.38	59.77	1748403	3	25453	6	2515300	4435	91357	124435	16000	408259	526	111	29606	16540	33000	14703412	6.61	5962.48	1.02933e+06	484281	787117	270084	116.879	60.5913	0.0064154	0.0293764	10085.4
57.39	187	257.8	38.31	60.93	1754001	3	25579	6	750000	4910	85862	109802	19300	497723	527	121	46315	18218	35053	17159659	6.25	6880.6	1.32679e+06	1.15708e+06	962500	341002	141.311	77.786	0.00748642	0.0718125	2909.23
59.08	191	262.9	44.41	64.01	1639563	4	26200	6	860000	5427	87035	74216	22300	590503	957	119	68289	20135	39390	18963048	6.07	9575.46	1.48783e+06	1453704	1.10898e+06	403786	134.005	81.5816	0.00848231	0.0910955	3271.21
62.08	194	266.9	45.73	64.93	1186017	4	27636	6	920000	3030	86777	71251	25800	657723	628	94	84677	13688	44300	19748400	6.05	7911.45	1.71655e+06	1.71456e+06	1.20193e+06	454733	118.284	73.3248	0.00966654	0.106182	3446.98
68.88	194	266.83	46.02	64.42	160660	4	25524	6	970000	3723	86833	58978	28700	704187	676	80	88119	16458	48700	21573093	6.49	7740.87	1.8875e+06	1.77891e+06	1.19903e+06	465100	117.266	67.852	0.0107559	0.102725	3635.27
70.22	191	268	47.79	65.76	279132	4	26734	6	1110000	3554	86821	40166	23700	717515	667	74	94672	16038	48384	22956888	6.91	6740.51	1.6659e+06	1.55118e+06	1.19315e+06	402861	118.619	64.8527	0.00884328	0.0837622	4141.79
69.405	192	223	48.4	66.88	557847	3	27464	6	1330000	3592	86824	37483	577	721454	668	72	100024	16097	54012	26003858	6.61	7674.48	1.90136e+06	1.88805e+06	1.29999e+06	452617	144.036	82.4157	0.000258744	0.128087	5964.13
68.59	191	222	51.7	70.63	1310364	3	28471	6	1700000	3583	86823	17696	135	830981	668	71	102288	16088	51106	28711134	6.91	8068.88	1.96746e+06	2106096	1.25295e+06	610548	149.009	84.6161	6.08108e-05	0.137293	7657.66
72.65	191	227	57.09	73.48	970468	3	29400	6	2000000	3585	86823	14434	665	900900	668	71	100828	16089	48100	31717101	6.88	8818.08	2.26056e+06	2.46868e+06	1.2665e+06	565498	118.238	55.3764	0.000292952	0.15807	8810.57
33.25	270	346.86	11.8	47.87	176943	6	8585	10	44655	5729	7930	75877	13949	42865	48	8	633	2841	6952	1561000	8.277	626.676	72229.2	74772.4	92795.2	26918	19.0278	3.04734	0.00402151	0.00260444	128.741
31.2	271	347.63	12.33	45.5	181830	5	8536	10	87715	5194	8001	82790	8103	45821	48	9	741	3026	6486	1820357	8.2774	737.722	79922.1	100306	104399	31608.6	12.0818	2.01076	0.00233093	0.00348591	252.323
29.49	271	347.67	13.2	45.49	190811	5	9043	10	80273	5155	7947	93210	12850	52439	48	9	858	3054	7303	2108043	8.278	895.43	88791.8	115059	116703	36501.6	27.2385	5.20033	0.00369603	0.00399785	230.888
29.3	271	347.9	12.72	42.57	207802	1	9250	10	139191	5417	14137	79898	2648	56760	48	10	1137	3323	8363	2408809	8.1013	1038.02	102331	136904	136045	40141.6	37.5108	6.57373	0.000761138	0.00485745	400.089
27.87	273	350.12	12.56	42.81	259300	1	9191	10	183813	5098	10528	74348	4265	71469	48	10	1164	3282	10366	2742177	7.8087	1256.11	117916	192915	159396	51356.4	45.1559	8.55101	0.00121815	0.00705621	525
26.14	275	352.45	12.16	41.82	534557	1	9987	10	176816	4811	11297	78598	5636	91280	47	11	5010	3230	12173	2911103	7.3872	1552.6	136429	234436	186879	66741.5	55.1	12.245	0.00159909	0.00900422	501.677
24.72	276	353.5	12.32	41.15	567223	1	10670	10	201858	4943	16269	78578	7424	109832	51	13	5883	3185	14228	3657444	6.85	1979.28	164407	301457	232639	98968.5	18.2744	4.03513	0.00210014	0.0124493	571.027
28.08	275	353.22	12.63	43.08	879393	1	11691	10	196805	6308	15075	80304	8330	137571	38	13	8565	7204	17185	4371885	6.81	2168.98	205132	469819	274964	115983	17.1848	3.13607	0.0023583	0.0195316	557.174
27.07	276	353.35	12.37	42.89	777215	1	12728	10	268635	7682	24089	77516	9199	165421	104	14	10693	8393	16720	5223692	6.622	2704.21	236872	599951	292659	139401	22.9234	4.57227	0.00260337	0.0256402	760.252
25.72	276	354.4	12.7	45.07	744375	1	13742	10	305051	8338	20515	56661	12119	201091	111	14	12195	9930	15089	6330910	6.61	3170.16	264143	550737	328102	161216	36.2302	6.50171	0.00341958	0.0235098	860.753
26.03	279	355.1	12.86	46.22	634006	1	14124	10	380000	8894	21784	51907	12758	303390	120	16	14388	11483	16952	7712097	6.25	3506.08	311684	701640	392403	194672	76.6826	16.3568	0.00359279	0.0316143	1070.12
26.88	280	356	13.66	46.68	685738	1	15915	10	410000	8897	21301	46698	10593	336068	266	16	15869	12460	18017	9257448	6.07	3683.92	352526	864774	450216	223853	30.3933	6.25564	0.00297556	0.0400188	1151.69
29.16	280	355.7	14.09	53.66	384186	1	17449	10	430000	6042	21481	42721	10624	321614	137	17	18374	12340	17310	10504486	6.05	4238.06	401983	950248	556379	245907	35.9573	13.2846	0.00298679	0.0441568	1208.88
30.1	278	353.79	14.49	49.51	517506	1	17754	10	500000	5993	21413	45402	11558	384160	139	21	18482	12437	31482	11636894	6.49	4192.55	410802	996203	578972	243495	49.2354	11.3202	0.00326691	0.0433868	1413.27
35	279	355	14.69	55.38	812837	1	19187	10	560000	5967	21438	41716	5011	384773	139	23	12510	12508	39791	12814524	6.91	4167.6	475928	1.02891e+06	603496	248485	58.4631	11.1522	0.00141155	0.0419442	1577.46
40.02	280	352	14.97	57.55	901815	1	16111	10	930000	5953	21429	32886	3224	421791	139	25	19528	12560	47742	14114192	6.61	4597.04	607761	1.20516e+06	702810	281041	60.348	14.1678	0.000915909	0.0517964	2642.05
45.04	281	351	14.45	60.07	1186277	1	17644	4	1080000	5946	21433	19971	5765	434526	139	27	10085	12598	53585	15742955	6.91	4628.53	681615	1.28309e+06	625234	283785	66.4504	12.9065	0.00164245	0.0529019	3076.92
43.95	282	350	15.88	66.61	1262258	1	18874	10	1140000	5942	21431	16609	7029	440407	139	29	10056	12626	60902	17896803	6.88	5197.83	746667	1.40916e+06	698991	289182	75.1094	16.3913	0.00200829	0.0585197	3257.14
35.84	242	455.1	17.63	51.9	50255	21	11855	19	110209	4351	8000	34116	20338	54140	177	31	635	1880	12746	1539000	8.277	699.65	114035	92793	91390.4	38478.1	10.9866	2.55109	0.00446891	0.0024634	242.164
35.15	244	460.08	18.38	55.61	57535	8	10009	19	68436	4135	5783	42233	32815	58757	177	31	872	1920	14525	1814321	8.2774	802.252	129271	163233	102641	37232.8	8.47679	2.14528	0.00713246	0.00428627	148.748
34.87	247	464.82	17.54	52.36	45613	8	9434	19	74795	4694	19764	81444	30800	69080	177	31	1051	2599	14793	2088484	8.278	894.862	144052	179482	112672	44540.5	12.9943	3.57773	0.00662622	0.00466456	160.912
33.11	248	466.2	18.43	52.88	67947	8	8743	19	97233	4713	16614	102533	32292	86312	177	32	1222	2536	16860	2466409	8.1013	1073.74	165190	248341	141035	60610.2	17.2029	5.05577	0.00692664	0.00657539	208.565
32.63	251	472.67	18.97	52.12	36089	8	9243	19	129125	5012	37633	93099	34143	105219	177	33	1451	3006	20504	2846797	7.8087	1286.17	197022	304313	166460	69176.7	24.8905	7.36443	0.00722343	0.00824487	273.182
33.06	255	479.58	17.34	51.44	284970	8	9004	19	193936	5204	48293	89264	41342	157737	176	32	4270	3452	21493	3112524	7.3872	1514.11	235596	430906	196974	93918	32.2365	11.9515	0.00862046	0.012163	404.387
33.08	257	484.67	16.76	52.44	15460	7	9822	19	209476	5336	43959	83092	43649	187331	179	32	5715	3810	23427	3842100	6.85	1808.2	283440	556446	246977	127706	37.7576	12.8894	0.00900592	0.0167605	432.203
35.88	261	491.03	17.24	52.98	462374	7	11159	19	303767	9803	59900	72570	52072	231897	166	31	6033	8861	24036	4863800	6.81	2157.19	369388	816010	297827	166713	44.8038	15.8545	0.0106046	0.0244028	618.632
34.33	265	497.91	17.62	51.9	821853	7	11888	19	308900	10544	79520	66817	66535	239684	165	32	7816	9603	16482	5808405	6.622	2701.86	437879	1.08443e+06	351090	205801	50.3103	18.5771	0.0133629	0.0328897	620.393
32.85	267	502.4	18.73	47.53	1097022	6	13025	19	377269	11328	105186	88950	77258	412415	169	38	11803	10681	18792	6801544	6.61	3113.13	485523	1.18406e+06	387889	264944	55.0557	18.2876	0.0153778	0.0356552	750.934
34.71	270	508.6	19.43	46.5	1643763	5	15445	19	440000	11968	139120	92076	98826	552883	154	50	16597	12353	21442	8221120	6.25	3606.5	596847	1460675	463338	360848	58.8085	19.8343	0.019431	0.0459512	865.12
35.8	266	508.1	20.61	48.52	2597957	5	17275	19	590000	12452	183980	93816	123107	650635	268	39	38203	13211	21608	9634351	6.07	3835.12	697474	1.83397e+06	529879	411369	60.4605	21.1189	0.0242289	0.059464	1161.19
36.98	269	513.1	21.39	47.08	3073195	20	18362	19	690000	10694	243274	79681	145006	715781	162	39	47498	13922	22710	10487218	6.05	4423.42	784868	2.16088e+06	610768	457317	61.0992	22.1806	0.0282608	0.0696101	1344.77
39.28	261	516.59	23.03	49.19	3488268	22	20002	19	780000	10609	321641	79995	163019	823120	172	42	51819	14819	26708	11931756	6.49	4325.98	818407	2.32141e+06	636719	484961	49.9503	20.9472	0.0315567	0.0692407	1509.9
40.77	259	520	21.75	49.96	4149819	22	20631	19	950000	10558	425200	23955	180313	829246	178	41	58853	15623	31647	13243870	6.91	4371.46	862021	2.44969e+06	662489	469509	53.1133	21.2035	0.0346756	0.0681756	1826.92
41.645	258	520	22.53	50.73	4742550	22	16363	19	960000	10526	562036	15858	198436	908971	177	41	75892	16337	36379	14642621	6.61	5097.84	1.03532e+06	3180223	764280	542822	58.0835	23.1023	0.0381608	0.0925236	1846.15
42.52	257	523	22.27	55.87	5000257	22	17367	18	1200000	10507	742818	15662	217223	998466	177	41	116150	16967	38126	16581751	6.91	5353.9	1.11208e+06	3.77338e+06	728496	538822	63.6903	25.0846	0.041534	0.104412	2294.46
44.83	255	525	24.15	58.39	4970217	22	18798	18	1370000	10495	981632	12524	234697	1154744	177	41	175898	17519	38630	19085606	6.88	6014.25	1.32342e+06	4666748	1.09788e+06	616521	71.7143	31.9072	0.0447042	0.129201	2609.52
31.59	334	260.09	7.24	55.39	32187	33	3205	5	110282	7690	515	25293	3020	35071	40	13	1191	11390	4662	1118000	8.277	893.923	73272.3	50311	79787.6	17264.7	11.919	2.69138	0.00116114	0.00233704	424.015
30.71	336	261.28	7.02	54.17	32258	24	3269	5	81838	8395	993	23243	4265	40433	40	14	1283	12493	5735	1126464	8.2774	988.778	79158.4	71267.4	89139.7	20642.1	4.21004	2.48775	0.00163235	0.00329527	313.22
29.92	337	261.96	7.22	51.76	32170	24	3282	5	120044	8463	839	23375	2118	46917	40	15	929	14696	6451	1429334	8.278	1014.87	89854.7	97823.4	82100.2	23135.1	8.85631	2.25225	0.00080852	0.0045111	458.253
29.75	339	263.36	7.43	49.87	32280	24	3461	5	73391	4869	1271	23187	3803	50727	40	16	1093	5634	8338	1650823	8.1013	1068.82	74079.6	125027	69477.9	27814.1	11.0875	3.44207	0.00144403	0.00586001	278.672
28.1	343	266.82	7.78	49.15	77644	24	3329	5	138073	2635	619	23551	5799	66758	40	15	1441	3504	10075	1907286	7.8087	1238.69	81486.6	144103	83261	33762.2	18.177	4.90341	0.00217338	0.00691635	517.476
27.91	345	268.62	8.29	50.36	236300	24	3964	5	49038	5730	1120	58592	7549	82463	40	16	6175	7327	10439	2096360	7.3872	1392.12	91580.1	168978	101024	43705.7	18.7998	6.78046	0.00281029	0.00851552	182.555
28.39	351	272.68	8.54	51.02	88870	24	4586	5	340073	4024	201	57567	6931	94744	40	18	6969	4346	14628	2452717	6.85	1661.72	112283	205268	124346	51123.3	20.6836	7.34839	0.00254181	0.0109895	1247.15
33.69	355	275.8	8.92	52.69	183900	24	5260	5	351148	4286	19391	42478	7112	109332	27	23	7724	2085	16864	2873479	6.81	1818.25	147823	305921	150175	61824.6	22.045	7.75561	0.00257868	0.016288	1273.2
33.7	363	282.76	9.21	52.69	472262	24	5032	5	386855	4907	41403	35599	7929	129857	23	23	11447	2303	20043	3439210	6.622	2081.91	171634	397121	173977	87992.8	25.2118	9.03417	0.00280414	0.0212088	1368.14
32.65	368	286.1	8.67	50.12	305932	24	6160	5	386925	5398	80553	35599	9159	172173	31	23	13500	2707	12130	3964088	6.61	2452.83	189884	426972	202463	93249.9	32.7127	8.75783	0.00320133	0.0225777	1352.41
31.92	369	287	8.96	52.33	392345	24	6026	5	700000	6458	41495	31245	10568	211785	24	23	15638	3106	16914	4620046	6.25	2801.16	214398	576241	224092	118258	38.7732	10.6746	0.00368223	0.032125	2439.02
34.44	373	290.3	10.57	49.84	518196	9	6982	5	890000	7693	80375	27445	11050	264234	358	32	18007	4410	194500	5191814	6.07	2592.91	258968	778258	254706	136186	45.5677	12.6645	0.00380641	0.044166	3065.79
34.76	378	294.2	11.17	49.95	755113	11	7451	5	910000	2762	41586	27944	10633	188380	36	31	275386	5244	293805	5730047	6.05	3336.57	282587	803495	328727	163012	52.1074	14.4013	0.00361421	0.0451425	3093.13
36.53	384	298.93	11.84	53.3	721498	11	7773	5	990000	3858	80199	20617	5451	325226	29	28	36396	5024	28081	6093044	6.49	3268.14	292794	892561	342467	176929	51.6991	14.3414	0.0018235	0.046007	3311.81
38.46	389	301	11.17	51.24	715151	11	7897	5	1030000	4452	41677	20617	4259	348616	40	28	28829	5153	40961	6789502	6.91	3250.52	308869	610351	356212	170177	55.7309	15.4006	0.00141495	0.029345	3421.93
41.225	393	300	11.14	57.34	278769	11	6695	5	540000	4734	80025	20428	2810	373644	40	28	35911	5076	45281	7383025	6.61	3425.15	357513	731370	405508	192856	58.3667	17.2223	0.000936667	0.036882	1800
43.99	398	301	11.22	61.14	355348	11	6606	5	600000	4860	41768	9396	3864	408868	40	28	31104	5122	52840	7901800	6.91	3357.9	371672	796671	383156	214540	60.7382	16.7838	0.00128372	0.0383032	1993.36
50.26	402	301	12.34	64.5	418656	11	6631	5	620000	4915	79852	6786	4449	481004	40	28	42823	5095	54050	8688747	6.88	3514.25	447954	900226	398613	234895	64.7797	19.4158	0.00147807	0.0434707	2059.8
35.07	639	534.84	13.11	76.27	14193	7	5466	4	30520	2432	3413	4334	1550	38992	25	4	183	1550	7534	920000	8.277	391.325	73070.6	26067.4	89977.8	17168.1	0.186972	0.0990951	0.000289806	0.000588845	57.0638
35.8	644	539.23	12	72.42	17289	5	4952	4	42982	2385	3490	4345	2504	43013	25	5	248	1519	7922	1149028	8.2774	420.113	77900.1	64680.4	95186.8	19241	0.18545	0.0704709	0.000464366	0.00144912	79.71
33.9	652	545.67	11.59	74.25	21746	6	5096	4	43867	2607	3598	4173	815	50109	25	4	228	1758	8978	1371095	8.278	488.467	86528.7	76997.6	100788	21359.7	0.348196	0.104459	0.000149358	0.0017046	80.3911
38.2	657	550.14	11.08	73.62	28390	5	5198	4	49183	2683	1393	3569	611	60662	25	4	222	1993	8835	1569700	8.1013	583.189	115962	92261.4	114243	25971	0.418075	0.114516	0.000111063	0.0020701	89.4009
40.19	671	561.65	10.85	73.96	34669	4	5373	4	63042	2841	1145	4895	1250	84715	25	4	302	2189	9719	1842828	7.8087	685.084	140961	130360	132746	36092.9	0.498531	0.141807	0.000222559	0.00297234	112.244
41.14	688	576.38	11.22	71.79	62822	6	5844	4	48876	2996	1145	4895	6106	122187	25	4	1375	2399	11851	2192352	7.3872	792.019	162756	170818	154720	57915.4	0.746036	0.276925	0.00105937	0.00401184	84.7982
40.23	703	588.77	11.2	70.75	83269	6	7435	4	73600	3396	1232	4502	8558	159898	25	5	1261	2681	11932	2657673	6.85	948.217	194742	216890	192326	72969.1	0.985105	0.316987	0.00145354	0.00537778	125.006
37.51	713	596.93	11.42	72.23	240771	4	8152	4	109866	4925	1251	4257	11651	171882	15	6	1813	9812	13140	3022243	6.81	1030.46	196946	297901	231956	97370.4	1.4072	0.475561	0.00195182	0.00732826	184.052
35.9	717	600.76	11.48	71.44	381519	4	9032	4	152239	5614	1875	14579	16562	208018	16	6	3553	11178	14575	3685952	6.622	1250.6	223125	416482	269994	125255	1.59798	0.559912	0.00275684	0.010469	253.411
34.18	722	604.2	11.87	71.77	550664	6	10193	4	234235	6827	1995	16206	26733	296119	18	6	8664	13752	19315	4517909	6.61	1480.17	246377	381291	302052	159450	2.48262	0.805377	0.00442453	0.00954717	387.678
34.33	731	612.6	12.31	70.87	660074	6	11780	4	230000	8067	1999	12436	36263	407931	18	7	9383	16318	22109	5543950	6.25	1741.86	292275	511882	361278	210880	3.95038	1.30444	0.00591952	0.0133694	375.449
34.89	756	632.9	14.84	67.18	826626	11	13063	4	300000	9422	2000	12051	47783	380724	239	6	15129	19101	32300	6391634	6.07	1495.01	330168	647735	412803	246934	4.78749	1.79673	0.00754985	0.0168606	474.009
38.53	744	634.4	15.56	67.67	653552	10	14374	4	350000	9174	2000	12247	59687	368394	19	17	14418	30746	25689	7416124	6.05	2098.47	402077	768693	458699	270699	5.20177	2.54138	0.00940842	0.0200278	551.702
40.04	745	634.95	15.94	68.18	716196	10	15864	4	410000	10246	2000	12660	65656	448896	19	13	28524	39228	54100	8662510	6.49	2040.28	410230	834001	474313	301991	5.82723	3.04875	0.0103403	0.0202387	645.72
41.57	753	647	16.32	69.32	610598	10	16976	4	520000	11422	2000	8935	72279	511230	25	17	26729	50050	64389	10063520	6.91	2067.51	436218	877615	493668	279444	6.4915	3.393	0.0111714	0.0196301	803.709
43.1	761	651	16.41	68.6	762124	10	12545	4	890000	12710	2000	15946	78064	585197	25	14	53655	63856	43121	11222634	6.61	2318.81	520464	1049779	547554	336686	12.1352	2.76711	0.0119914	0.0243958	1367.13
44.63	769	657	16.93	63.92	761633	10	14250	4	1080000	14116	2000	13809	90108	641005	25	16	52169	81469	111116	12777275	6.91	2385.06	553841	962324	573306	333859	15.8295	3.28371	0.0137151	0.0211972	1643.84
50.83	777	663	18.43	69.13	778145	10	16448	4	1240000	15650	2000	13619	96416	765756	25	14	57857	103939	138299	14656558	6.88	3164.18	844392	944086	918351	354650	15.9879	3.42625	0.0145424	0.0206971	1870.29
40.65	889	338.98	22.85	49.03	1783562	71	13485	16	770200	11606	11921	112295	98355	178483	144	48	17714	12444	33742	15359000	8.277	4210.46	577516	350884	507186	125879	203.552	62.2692	0.029015	0.0125059	2272.11
39.03	895	344.24	21.96	46.74	1768055	55	15014	16	663500	12027	10034	118201	122508	192510	144	49	21713	14303	37753	17839900	8.2774	4855.53	647384	508662	568089	144602	168.197	47.525	0.035588	0.0178515	1927.43
37.21	912	350.89	22.63	46.19	1813631	50	16447	16	484800	13538	9368	126026	172453	212581	144	50	16962	15718	40448	20288100	8.278	5537.76	718588	659172	632111	152640	201.659	60.3608	0.0491473	0.0226936	1381.63
36.42	921	354.48	23.75	46.55	1683966	48	17292	16	502800	14715	14281	148932	92868	256597	144	61	18679	17603	41533	23587800	8.1013	4807.72	1.01122e+06	882104	739194	175754	216.091	97.2828	0.0261984	0.0307166	1418.42
34.5	933	358.06	24.49	46.59	2382903	47	18803	16	507400	16315	36711	133704	113700	308270	144	57	20095	19967	47435	26670600	7.8087	5965.07	1.19963e+06	1.08043e+06	921717	208290	233.48	118.109	0.0317545	0.0386421	1417.08
33.15	938	361.08	25.27	46.24	3970340	43	19476	16	603900	17797	67932	132609	157285	439656	144	56	73738	23137	54632	28366734	7.3872	7409.68	1.44696e+06	1.31934e+06	1.14633e+06	250226	274.704	154.325	0.0435596	0.0494623	1672.48
32.2	947	364.34	24.51	44.48	2429891	51	19239	16	804000	18742	43533	124100	180650	541948	143	59	79035	24418	58469	34941097	6.85	9023.31	1725309	1556307	1.4564e+06	302335	269.254	161.96	0.0495828	0.0623588	2206.73
35	955	367.63	25.5	45.96	10525290	48	19883	16	1116493	21203	57604	102294	187367	589466	101	73	84083	17989	61476	39450053	6.81	10276.5	2.14903e+06	1872962	1.79427e+06	340043	267.524	177.886	0.0509662	0.0748119	3037
35.45	977	370.89	26.89	47.96	10733370	36	21624	16	1305334	25355	99965	99100	196749	691057	107	81	113366	19545	64483	44608183	6.622	11937.3	2544707	2.18419e+06	2.14291e+06	461507	277.868	200.947	0.0530478	0.0889317	3519.46
34.58	987	374.8	28.49	46.95	10067220	36	24167	16	1678933	35078	94138	89320	215440	834638	119	95	128974	23952	67490	47070568	6.61	11018.8	2.74915e+06	2336556	2.33348e+06	469597	333.86	253.725	0.0574813	0.0943138	4479.54
35.83	994	377.7	27.25	42.13	11405032	38	25338	16	2190000	43119	95611	84626	234984	966523	121	106	168320	25199	105099	51648616	6.25	11341.7	2944763	2.6451e+06	2.50985e+06	539322	352.699	323.514	0.0622145	0.112051	5798.25
36.1	1005	381.6	42.36	24.32	12852946	47	26696	16	2330000	49349	95228	79441	252089	1025636	552	95	163697	27650	130695	56025780	6.07	22910.5	3.15942e+06	2975862	2.82662e+06	609737	352.632	339.654	0.0660611	0.128474	6105.87
36.36	1015	385.6	44.18	25.45	13653263	55	27764	16	2480000	5976	95327	71984	265588	1057418	121	98	153760	29098	255584	58069393	6.05	12441.4	3312773	3.19852e+06	2939128	642792	355.446	351.364	0.0688766	0.137106	6431.54
37.83	1024	388.97	44.46	26.15	14503979	59	31266	16	2440000	8185	95302	67108	237728	1280022	127	108	302739	29302	345432	62322014	6.49	12172	3.40311e+06	3.41169e+06	3040456	899060	353.446	339.302	0.0611173	0.135148	6272.98
38.69	1036	400	45.22	26.33	15898049	63	32823	16	2350000	9190	95308	34273	147167	1244663	144	113	349559	29241	455266	66584572	6.91	11958.2	3.44528e+06	3.62388e+06	3.11387e+06	718012	349.389	347.01	0.0367917	0.13111	5875
40.365	1048	420	48.28	29.23	15607623	67	32646	18	2680000	9590	95307	23463	162349	1402545	144	118	462621	29259	597057	69471617	6.61	13211.4	3993455	4.51375e+06	3528474	823510	347.833	368.533	0.0386545	0.162587	6380.95
42.04	1060	437	49.45	30.28	15282530	69	34508	22	2970000	9741	95307	12653	117820	1482310	144	124	546769	29254	769584	75060093	6.91	12705.5	4.15625e+06	5111618	3.27117e+06	802528	359.02	352.732	0.0269611	0.169277	6796.34
42.32	1073	461	63.42	41.83	17952418	72	35530	23	3070000	9797	95307	9838	73292	1597130	144	130	981555	29255	1100048	83161575	6.88	12938.9	4398200	6005985	3562457	909953	219.443	234.959	0.0158985	0.189363	6659.44
45.16	74	243.62	17.97	48.33	2184	24	8024	10	74089	2169	128	23990	117	41133	126	24	383	2095	15750	1678000	8.277	916.032	100779	42905.8	87505.1	24550	21.7552	3.6245	4.80256e-05	0.00212779	304.117
44.76	75	244.73	16.86	49.93	3234	24	6917	10	98059	1987	0	23423	137	44762	127	24	364	2109	16747	1887472	8.2774	984.715	107623	42146.4	87150.1	26237.4	4.08614	1.8265	5.59801e-05	0.00208056	400.682
43.08	76	247.31	16.53	50.64	5072	24	6886	10	122030	2537	9	23524	209	52503	126	25	519	2811	18704	2075799	8.278	1107.18	117342	42376.5	93193.1	28690.7	15.7697	2.79002	8.45093e-05	0.00206994	493.429
49.01	75	245.03	16.8	53.93	8492	24	6609	10	146000	2066	10	39868	175	59787	127	24	805	2505	19402	2474688	8.1013	1142.19	137804	52827.3	106630	36062.4	21.2219	3.81994	7.14198e-05	0.00266124	595.845
49.02	76	248.19	16.49	53.94	23136	24	8042	10	122000	2895	8	40740	1726	82120	126	29	648	3075	23000	2595579	7.8087	1338.24	161772	79928.9	124729	49948.2	7.37338	5.70229	0.000695435	0.00412421	491.559
48.65	77	250.53	16.29	51.45	47367	24	9452	10	182000	3072	7	35187	2579	107584	128	28	2637	3413	23000	2681682	7.3872	1626.87	194771	105544	143079	65148.6	11.5755	6.88074	0.00102942	0.00570289	726.46
47.55	77	251.64	14.5	49.35	58889	24	8734	10	213000	3252	6	33088	4700	138744	125	28	3400	3383	26000	3409683	6.85	1926.92	230059	137322	179099	85817.4	46.8924	8.56139	0.00186775	0.00796653	846.447
45.1	77	252.26	13.91	49.07	145676	15	9550	10	176342	3094	1362	33770	5128	150700	129	29	3300	3251	29826	3937009	6.81	2093.21	237857	208367	217080	107859	48.7592	8.80385	0.00203282	0.0121292	699.049
45.3	78	253.78	13.47	48.75	352902	15	10224	10	219000	3466	2719	37268	11300	165208	121	29	4213	3355	27028	4432124	6.622	2443.8	280098	324813	261588	146970	56.7421	13.5728	0.00445268	0.019328	862.952
43.16	77	250.5	13.79	49.68	276714	15	11156	10	260000	3455	2876	14434	15080	225941	126	29	6130	3324	18000	4880699	6.61	2838.68	308258	335039	280374	162532	63.8723	14.8013	0.00601996	0.0202342	1037.92
44.01	73	239.3	11.1	51.76	320620	15	10955	10	300000	3981	2867	13045	6678	323067	183	20	11706	4150	18000	5452124	6.25	3251.72	344345	432064	324809	188090	33.4308	6.07763	0.00279064	0.0288885	1253.66
41.75	74	242.1	10.85	59.03	354556	15	11758	10	330000	3915	2867	12930	21000	320383	149	19	6277	272423	21512	6211963	6.07	3861.01	390102	573661	384561	235100	19.0004	3.49084	0.0086741	0.0390366	1363.07
44.68	74	241.4	10.92	61.43	294361	15	14204	10	330000	3016	2867	11688	23000	266619	185	20	3379	5103	26000	7034328	6.05	3832.54	399114	563401	421263	218675	32.3115	5.9049	0.00952775	0.0385767	1367.03
44.92	73	237.55	11.08	61.52	163032	15	13923	10	340000	2873	2867	10008	24000	246833	142	15	9615	40575	22491	8401702	6.49	3770.12	391243	573965	431222	227991	21.8901	3.78067	0.0101031	0.0372293	1431.28
47.28	73	238	10.76	64.68	174988	15	14942	10	350000	3015	2867	10333	1981	243810	168	15	4281	14924	25117	9221503	6.91	3669.67	397567	585456	443957	235057	22.2689	3.8373	0.000832353	0.0355991	1470.59
46.02	73	235	10.69	66.41	260319	15	14351	10	1370000	2874	2867	5049	1185	270632	149	15	2339	24178	13000	9834271	6.61	4251.21	437512	648097	513036	281505	23.4043	4.30499	0.000504255	0.0417225	5829.79
44.76	73	233	12.8	53.18	135932	15	15359	7	390000	3013	2867	3521	217	262742	162	15	2682	19157	36752	10305423	6.91	3788.39	436182	640379	525961	262670	53.6481	9.23992	9.31331e-05	0.0397744	1673.82
41.34	73	233	14	61.08	175869	15	15422	7	680000	2876	2867	3521	98	278840	153	15	4740	21434	15823	11423636	6.88	3084.6	296742	649968	552483	280279	54.0773	9.75753	4.20601e-05	0.0405459	2918.45
36.41	484	1070.13	38.07	61.03	373738	15	19400	4	179109	7501	20113	59876	8973	126736	143	14	749	6555	30036	6559000	8.277	933.068	362233	324036	341980	64847.2	4.39199	1.16528	0.000838496	0.00365834	167.371
36.32	523	1076.98	37.73	60.29	391720	14	18903	4	220867	6218	23377	57075	26603	140116	142	14	921	5716	31877	7354480	8.2774	1018.52	397155	424627	373884	70428.4	2.59986	0.695463	0.00247015	0.00476328	205.08
34.99	529	1088.28	37.8	60.2	416073	12	18075	4	358435	7743	23328	53752	22255	163088	143	15	968	6503	37058	8141909	8.278	1163.71	440823	535395	417185	78413.6	4.06145	1.42794	0.00204497	0.00594304	329.359
32.91	531	1092.17	37.93	60.05	449559	12	18360	4	394885	7931	40940	68067	12919	185077	142	15	1231	6888	38507	9300939	8.1013	1140.65	401665	637858	438362	98027.7	5.69508	1.46223	0.00118287	0.00720906	361.56
33.72	537	1106.08	37.57	57.68	413038	10	20530	4	349562	8196	39242	70186	17754	197862	143	15	1223	7738	39690	10637747	7.8087	1294.46	469917	671790	512260	120389	6.50947	1.61832	0.00160513	0.007778	316.037
34.65	546	1123.43	37.92	57.82	792602	10	22130	4	347548	9278	43529	67089	17427	290885	142	14	6225	8921	49138	11901778	7.3872	1489.74	558815	763117	597230	153559	6.66708	2.05141	0.00155123	0.00919529	309.363
36.07	555	1141.73	38.41	56.37	1140558	9	28727	4	590785	11034	55139	60278	53420	395009	144	14	9041	8772	36393	15014267	6.85	1728.93	679075	958267	737960	198019	6.45512	1.96513	0.00467886	0.0122527	517.447
34.29	561	1155.28	38.95	57.7	1433286	6	28397	4	702460	12762	51019	58420	42478	453761	140	14	8998	11711	38210	17497310	6.81	1901.96	715459	1.36337e+06	880778	241642	6.97666	2.42213	0.00367686	0.0173292	608.043
33.59	564	1161.01	40.94	58.12	2384841	18	29937	4	956036	14954	107765	53984	47450	552003	140	14	21708	14788	43945	20189284	6.622	2220.24	828718	1.77138e+06	1.03993e+06	323577	7.85523	2.47146	0.00408696	0.0230403	823.452
31.36	523	1160.7	41.82	51.5	3041086	27	31682	4	1227655	15677	125339	76427	44573	658557	143	16	15555	18967	47596	22890835	6.61	2485.91	876259	1.77708e+06	1.16161e+06	379424	9.03765	3.27288	0.00384018	0.0231625	1057.69
31.12	528	1172.1	45.13	44.68	2550723	27	37037	4	1398828	16460	145773	75312	55051	789651	121	16	19048	22685	83294	26570092	6.25	2827.91	995518	2.22025e+06	1.38064e+06	450966	10.9462	3.73249	0.00469678	0.0303079	1193.44
31.54	557	1163.9	46.02	46.06	2407839	35	34900	4	1570000	15203	169531	79253	61991	781797	120	16	24567	26879	109450	30362317	6.07	2932.51	1.0766e+06	2.23952e+06	1.43444e+06	541140	11.7708	2.78934	0.00532614	0.0316993	1348.91
34.48	539	1196.6	49.69	47.01	3989029	34	37012	4	1740000	10730	197152	64676	60585	870391	135	18	22710	21726	68911	33889235	6.05	3072.04	1.21317e+06	2.76645e+06	1.74091e+06	530452	11.867	2.54539	0.0050631	0.0382137	1454.12
38.2	542	1202.19	46.2	46.28	2491426	35	45300	4	1950000	10678	229264	49850	41592	1221166	145	18	22274	24312	177248	37437790	6.49	3113.83	1.2278e+06	2.59751e+06	1616859	607190	12.3109	3.99066	0.00345969	0.033292	1622.04
38.61	548	1207	47.91	47.63	3485143	34	47299	4	2480000	10704	266595	27999	70346	1307572	141	19	37453	27205	258725	41666122	6.91	2972.72	1.33067e+06	2.88382e+06	1.81205e+06	606652	13.1732	3.9807	0.00582817	0.0345766	2054.68
42.44	553	1199	45.4	61.04	1906569	35	44388	4	2840000	10691	309990	8413	73226	1445318	139	19	44738	30441	338149	45672104	6.61	3012.86	1.52961e+06	3622874	1.88343e+06	675980	14.4287	5.966	0.00610726	0.0457122	2368.64
46.27	559	1208	51.58	64.71	1661731	34	46703	23	3120000	10698	360435	5281	98154	1654492	138	19	43063	34060	435780	51065936	6.91	2953.63	1.57966e+06	4.13285e+06	2.04867e+06	999035	15.5629	5.54463	0.00812533	0.0495114	2582.78
53.3	564	1215	57.36	70.16	1507171	34	47662	23	3390000	10694	419070	4668	114843	1860080	137	20	56776	38109	610280	60004362	6.88	2955.57	1.8653e+06	4922775	1.46329e+06	814365	16.8169	6.64495	0.0094521	0.0588905	2790.12
41.47	121	237.55	6.81	70.64	21703	6	4529	12	11732	933	11012	4035	211	34674	55	19	334	1344	2309	557000	8.277	413.797	40626.8	25164.1	30648.5	18327.9	20.6272	5.35045	8.88234e-05	0.00127983	49.3875
42.5	122	239.25	6.77	70.52	21705	2	4577	12	26681	782	12391	4530	376	38185	55	19	396	1380	2582	618200	8.2774	437.03	44278.8	32462.3	33844.4	18919.4	16.3009	3.48171	0.000157158	0.00163921	111.519
42.4	123	241.13	6.72	69.85	21775	2	4510	12	32961	847	9924	3517	45	47857	55	18	436	1161	2502	682841	8.278	459.69	46810	39919.2	35985.9	21524.6	15.6762	3.93978	1.86621e-05	0.00199988	136.694
39.51	123	242.49	6.69	69.11	25231	2	4642	12	38757	875	9876	8028	127	52718	55	20	489	1206	2753	781438	8.1013	561.763	52608.5	68301.7	40861.5	25722.3	20.6879	4.74659	5.23733e-05	0.00347682	159.829
39.66	124	244.3	6.68	66.6	47939	2	3896	12	39498	959	6784	7322	393	60351	55	20	717	1346	2989	914569	7.8087	639.91	62055.4	91681.1	47611.2	32579.8	22.5133	5.57574	0.000160868	0.00480593	161.678
39.66	125	246.42	8.02	51.88	53646	1	4915	12	42183	1037	7942	7965	647	74036	55	20	2172	1335	3584	1043351	7.3872	764.551	74263	119286	55903.6	41987.1	25.2425	5.12753	0.00026256	0.00655291	171.183
39.66	126	248.22	7.17	58.1	45449	1	4834	12	44044	1065	6894	7772	935	93435	58	20	2170	1500	4957	1270847	6.85	929.238	90547.2	150629	68653.1	55214.2	27.9611	6.49112	0.000376682	0.00885892	177.439
38.83	127	250.23	7.23	52.93	64332	1	5344	12	56330	1464	7072	8186	1851	130430	41	21	3363	1350	5595	1554784	6.81	1057.6	101456	198231	82123.4	72836.6	31.2049	7.81698	0.000739719	0.0116328	225.113
38.85	129	252.7	7.55	53.13	129993	1	6581	12	60703	1557	7171	7169	3365	130430	35	21	3363	1499	5806	1917215	6.622	1223.44	118452	247345	98583.5	72476.4	35.4246	9.13574	0.00133162	0.0147812	240.218
36.88	129	254.2	8.24	51.69	154316	4	7812	12	114816	1779	7542	14869	5232	194496	66	22	7056	1735	4213	2385329	6.61	1418.57	131624	297331	113294	118837	40.9913	11.1519	0.00205822	0.0176955	451.676
36.7	130	255.6	9.09	51.66	160724	4	8591	12	130000	2023	7206	16996	7300	287878	39	24	8183	1996	4776	2854775	6.25	1769.79	164500	255895	137577	162727	47.5743	11.4591	0.00285603	0.0160185	508.607
36.9	131	256.9	9.85	53.79	194292	4	9060	12	150000	2034	7509	15136	10600	299832	184	28	8711	2255	5302	3386584	6.07	2008.89	190505	330988	156564	172900	52.0825	13.5086	0.00412612	0.0212256	583.885
37.38	132	258.8	9.83	54.06	321442	4	9931	12	170000	2326	7234	15333	11800	296217	45	33	7707	3625	6903	3805522	6.05	2201.23	210678	431863	178539	184772	55.2743	18.6253	0.00455951	0.027582	656.878
39.48	132	259.1	10.26	54.26	266558	4	10757	13	220000	2550	7482	14131	11509	328693	48	54	9515	4410	7881	4295173	6.49	2207.3	224305	516551	183727	197767	58.7804	21.1084	0.00444191	0.0307186	849.093
40.44	132	261	10.6	52.92	302145	4	11499	13	280000	2797	7258	14131	1208	396133	57	80	9516	5279	15600	5083912	6.91	2256.37	236242	635549	190643	202525	66.3946	23.8589	0.000462835	0.0352395	1072.8
39.765	132	263	10.78	52.16	321530	4	8912	15	370000	3066	7460	9258	1032	441137	55	114	8396	6227	19434	5757375	6.61	2569.93	264605	848722	221805	234754	72.5407	26.8009	0.000392395	0.0488212	1406.84
39.09	132	264	11.31	52.22	570645	4	9690	17	490000	3362	7277	6720	2367	491612	55	159	8522	7245	23470	6439283	6.91	2616.2	267993	1.03051e+06	215312	242701	80.7451	29.381	0.000896591	0.0564897	1856.06
40.44	132	264	11.36	72.84	515145	4	10699	18	590000	3686	7442	4549	399	455998	55	217	7069	8326	14466	7116904	6.88	3325.08	353568	1.30116e+06	382380	246483	89.1667	36.4519	0.000151136	0.0716371	2234.85
31.37	399	780.59	26.71	66.72	13163	10	9457	37	58088	5575	553	19479	1552	86773	81	6	716	3952	12512	2105000	8.277	484.354	118219	89739.2	148229	36688.4	0.128108	0.0589298	0.000198824	0.00138895	74.4155
32.4	402	785.7	27.39	68.94	22037	9	9572	37	59330	5341	833	18792	2002	96293	81	6	878	3829	12592	2551247	8.2774	530.738	133774	165813	161987	41590.8	0.127275	0.0432735	0.000254805	0.00254957	75.5123
29.86	407	794.85	27.21	68.99	38244	9	9480	37	54538	5965	832	20894	2577	109528	81	6	1020	4139	13662	2992258	8.278	626.63	146329	208139	178113	47733	0.176134	0.104422	0.000324212	0.00316332	68.6142
32.38	411	803.79	27.17	68.08	68974	9	9738	37	74657	6482	827	24775	3379	135298	81	6	1190	4276	13140	3543394	8.1013	731.541	186017	317483	211961	57911.9	0.248821	0.154269	0.000420383	0.00487554	92.8812
32.8	418	817.38	27.32	67.03	153242	9	9893	37	104292	7397	1524	47271	4583	168318	81	6	1410	4859	15133	4166310	7.8087	839.729	223271	430696	249688	77303.1	0.31809	0.207374	0.000560694	0.0067479	127.593
33.78	427	834.96	28.33	66.5	271775	10	10709	37	135059	8796	1573	37738	6021	246181	80	6	6852	5735	19154	4696543	7.3872	1222.58	273925	585166	294709	110340	0.371275	0.229396	0.000721112	0.0094871	161.755
33	433	845.21	27.78	66.22	310013	9	11447	37	199854	6421	1220	33456	7841	303399	77	6	7838	4978	21053	5713126	6.85	1521.26	334338	771044	365177	140193	0.6034	0.270015	0.000927698	0.0133175	236.455
32.27	441	860.99	27.94	66.63	414401	7	13118	37	263400	9053	3181	42326	9485	353375	56	7	9129	6778	25758	6749004	6.81	1629.64	354531	1.01485e+06	442002	181375	0.894319	0.366991	0.00110164	0.0173084	305.927
31.41	462	870.22	28.8	66.68	600303	9	13930	37	364100	10580	54602	48900	16694	400396	62	8	11600	7592	26664	7840988	6.622	1989.53	402869	1.21169e+06	508634	204121	0.827377	0.373614	0.00191837	0.0210267	418.4
32.12	465	876.6	29	66.18	675455	9	14991	37	417400	12599	1133787	41793	28673	582920	62	10	14102	9814	40534	9206859	6.61	2295.52	450088	1173203	570400	248240	1.02669	0.40033	0.00327093	0.0202474	476.158
33.02	454	855.2	30.72	67.07	868137	9	17753	37	430000	13076	8251482	36002	34961	750983	65	10	18281	10840	38730	11042474	6.25	2567.9	530191	1.37607e+06	680994	318430	1.34238	0.217976	0.00408805	0.025745	502.806
33.02	543	859.8	33.99	56.04	990097	9	17753	37	430000	14621	30240483	33706	42237	743917	307	10	17703	12499	36800	1306093	6.07	2114.09	600329	1.66414e+06	775868	350566	1.38195	0.306754	0.00491242	0.0318862	500.116
33.43	475	890.4	34.92	56.18	1354434	9	19756	37	450000	10254	70743038	31423	47822	799433	86	12	20183	11404	45217	14884255	6.05	3112.66	665194	1.95113e+06	881321	379739	1.98136	0.523372	0.00537084	0.0362198	505.391
35.65	478	897.96	35.07	55.57	1577286	9	21307	37	460000	10268	123368389	23958	46908	817863	69	11	19989	12922	50647	17061930	6.49	3142.27	697511	2.10882e+06	757624	390544	2.11925	0.566327	0.00522384	0.0361858	512.272
38.56	497	908	35.24	55.79	1744736	9	22551	37	1330000	10276	177518867	6076	52415	925329	79	11	21613	14641	59027	19060477	6.91	3047.06	754516	2.12948e+06	942428	388761	1.67555	0.414855	0.00577258	0.0339398	1464.76
41.14	496	911	34.8	56.17	1375482	9	24487	37	1040000	10280	225247323	11056	53434	1009016	81	12	22204	16586	95838	21184932	6.61	3369.43	905968	2257274	1.07522e+06	441708	2.71976	0.606629	0.00586542	0.0374856	1141.6
43.72	496	912	31.96	60.75	1482790	9	31228	37	1270000	10283	263226816	4434	55419	1173793	81	12	22911	18788	74577	23807603	6.91	3422.28	967130	2124424	1052976	484288	2.05504	0.547458	0.00607664	0.0337107	1392.54
45.39	496	912	31.99	60.76	1072815	9	19709	33	1500000	10284	291481401	4540	57480	1185690	81	12	24110	21280	166800	27038209	6.88	3851.74	1.13079e+06	2.07412e+06	1.09679e+06	538197	3.17796	1.33437	0.00630263	0.033056	1644.74
16.07	31	29	2.32	20.1	2374931	1	1602	2	17178	4110	-1913	9300	0	24542	102	69	1037	916	3046	768000	8.277	7550.2	33098.9	105141	17683.3	15380		0.206897	0	0.0438026	592.345
14.23	32	30.6	2.44	21.33	2385320	1	1593	2	22500	3967	0	11846	0	27127	102	93	911	924	3210	898120	8.2774	6132.15	37027.6	109283	17898.1	17348.5		0.163399	0	0.0431455	735.294
12.14	32	30.58	2.53	20.52	2405706	1	1580	2	35685	4012	2771	22970	191	30190	102	98	1004	1005	3331	988613	8.278	7809.6	42119.1	131720	19682.8	24238.8	2.28908	0.555919	0.000624591	0.052034	1166.94
11.13	31	29.74	3.32	23.65	2445708	8	1914	2	25415	390	5543	24568	382	39776	102	105	373	1976	3500	1202167	8.1013	10522.9	51010.6	158285	21992	33761.2	3.02623	1.21049	0.00128447	0.0656969	854.573
9.87	34	32.32	3.55	23.89	2493870	8	1884	2	37580	451	8314	23793	573	49875	102	78	436	1665	3673	1292996	7.8087	11681.5	56835	250657	24662.1	42305.3	3.24876	0.78984	0.0017729	0.0993185	1162.75
9.92	37	35.34	4.14	25.96	2548498	8	1772	2	43707	422	15674	23222	764	91034	102	74	13963	1686	4005	1202763	7.3872	12063.5	62307.1	347578	28123.8	52216.1	3.39559	0.553639	0.00216186	0.133139	1236.76
8.58	40	38.62	4.22	25.41	2800218	1	1738	2	68925	464	28282	23300	956	109776	102	174	12648	1687	3969	1559869	6.85	12195.2	69035.9	288133	32916.6	56643.2	1.81253	0.63033	0.0024754	0.108916	1784.7
12.67	41	39.35	3.82	24.36	992876	2	1730	2	72825	539	23176	42777	1147	95701	101	71	8074	2180	5287	1723976	6.81	10571.1	73940.2	220081	35927.4	51901.9	2.03304	0.535326	0.00291487	0.0821278	1850.7
9.76	39	37.51	4.07	25.82	2300246	2	1730	2	94574	561	18070	34224	1338	115341	99	123	9943	2324	6103	1955960	6.622	14538.5	83153.8	214064	41664.5	65599.2	1.34631	1.19931	0.00356705	0.0861803	2521.3
10.15	49	37.8	4.45	26.82	2433380	3	1816	2	97504	169	19227	48690	1529	145747	102	373	12001	2570	5531	2143376	6.61	14621.1	92152.5	243278	49353	71690.8	3.14286	1.16371	0.00404497	0.0973664	2579.47
11.47	49	37.6	4.37	37.1	2260007	5	1646	2	110000	653	18740	48126	1720	163679	112	360	13377	2946	6532	2313345	6.25	15575.6	107270	348046	55376.9	80953.7	8.76596	3.35766	0.00457447	0.148105	2925.53
22.49	49	37.9	4.76	27.82	1953848	5	1799	2	120000	707	18945	41214	7220	177013	271	495	15049	3241	5333	2363239	6.07	25665.4	219342	483063	61210	91241.6	11.7467	4.38978	0.0190501	0.209979	3166.23
23.91	50	39	5.07	29.7	967564	5	1791	2	120000	157	18859	34989	5530	211567	126	513	14071	3537	6558	2364517	6.05	17196.5	227676	376044	62659.7	105448	12.0641	5.20653	0.0141795	0.159375	3076.92
33.96	39	29.97	6.09	34.85	-249663	5	1564	2	150000	228	18895	25270	3841	219305	174	734	15056	3302	7169	2700325	6.49	13642.2	222578	318200	61242.4	93365.2	17.7811	9.60467	0.0128161	0.163595	5005
29.59	39	30	5.94	35.52	-429811	5	1564	2	360000	243	18880	16222	2152	212515	156	679	14040	3253	6844	2960509	6.91	13247.3	177284	189236	60509.1	96058.1	40.8667	12.8125	0.00717333	0.0912862	12000
28.065	39	31	7.25	41.13	505321	5	2040	2	210000	246	18886	9055	462	236065	162	683	16696	3243	7569	3147933	6.61	14390.2	208315	178377	65288.7	109842	49.129	16.4821	0.00149032	0.0870514	6774.19
26.54	39	31	8	45.17	1191932	5	1941	2	220000	247	18883	5866	611	237292	160	683	16272	3241	14389	3400277	6.91	14218.1	220578	167470	65189.2	122141	50.0323	16.9763	0.00197097	0.0781802	7096.77
31.3	39	31	6.47	43.4	639995	5	2383	2	230000	247	18885	4799	721	251793	160	683	13458	3240	14085	3952413	6.88	17217.8	277652	164989	66811.1	109470	34.0355	19.3061	0.00232581	0.0773578	7419.35
32.52	371	667.75	15.24	65.24	56892	9	9309	10	38852	6742	69	11641	928	70041	68	4	514	4150	8120	1192000	8.277	355.564	77096.4	42493.1	100670	26990.5	0.299513	1.66979	0.000138974	0.000768831	58.1835
34.47	372	669.5	14.73	66.68	64785	9	9568	10	53794	6958	152	11529	534	77401	68	4	679	4965	9793	1433304	8.2774	371.31	85573.1	78462.9	105788	32614	0.29873	1.2696	7.9761e-05	0.00141586	80.3495
33.72	376	675.14	14.42	66.15	75767	9	9013	10	50714	7016	276	11957	1782	93007	68	5	860	5010	10824	1734372	8.278	427.792	96972.2	98836	113272	36606.9	0.399917	2.66611	0.000263945	0.00176846	75.1163
39.86	379	681	14.59	66.41	91506	9	8348	10	58642	7268	3976	12971	1497	108695	68	5	853	5225	11718	2081403	8.1013	583.533	142836	133364	136830	44861.6	0.41116	2.81938	0.000219824	0.00241733	86.1116
40.03	382	686.73	14.18	65.11	140391	8	8909	10	54787	7418	3795	13170	3483	140648	68	5	990	5762	15045	2465775	7.8087	683.793	167481	203929	160195	62120.2	0.509662	0.285486	0.000507186	0.0038029	79.7795
39.02	387	695.51	14.27	64.89	155655	12	10026	10	64286	8063	19134	5946	5792	174635	68	5	2832	6568	16996	2795079	7.3872	850.731	200245	237300	189781	83822.1	0.848298	0.454542	0.00083277	0.00461864	92.43
37.22	390	701.64	14.13	64.91	376239	12	10547	10	99903	21440	4695	11627	11006	254018	67	5	3961	19318	19890	3471428	6.85	894.926	237994	307199	237322	118826	1.12593	0.52187	0.00156861	0.00639168	142.385
35.6	393	705.89	14.45	66.16	334267	12	13480	10	126362	22882	3887	10601	11442	274374	44	7	16163	21054	22979	4030375	6.81	1171.47	252737	431721	286333	161557	1.47332	0.670731	0.00162093	0.00898089	179.011
34.18	392	704.82	14.42	65.04	792800	12	14266	10	180638	21560	449	15809	13704	305334	49	7	8485	25156	20054	4722947	6.622	1460.16	280104	627737	339308	179862	2.1282	1.26507	0.00194433	0.0134496	256.29
32.49	395	709.6	51	70.83	970903	1	13963	10	244000	25845	992	15307	22246	458629	56	7	14172	29703	17600	5810622	6.61	1677.79	306835	641980	381130	241215	5.5947	2.75072	0.00313501	0.0136869	343.856
32.24	395	710.3	51.5	70.84	1173816	1	15253	10	320000	29912	449	14085	29917	578868	55	25	24385	35056	20744	7232351	6.25	1932.92	352165	817565	455222	298708	8.88357	5.3808	0.00421188	0.0184162	450.514
32.39	398	716.7	51.71	70.83	1190080	1	17587	10	400000	34702	992	13645	30403	580469	317	31	26512	39886	23475	8764782	6.07	1685.33	391406	1.01084e+06	519427	342114	9.77871	9.60625	0.00424208	0.0232357	558.114
32.89	392	720.5	15.88	68.53	809407	13	18571	10	370000	15930	449	14279	35191	622111	57	9	31524	40925	26666	10221891	6.05	2268.77	425636	1.18548e+06	599334	379806	14.1931	10.2653	0.00488425	0.0271959	513.532
36.17	390	717.73	86.41	79.37	680616	14	19381	10	520000	13945	992	14290	38720	696511	60	10	32549	41887	35990	12001377	6.49	2339.51	399625	1.07983e+06	526833	392774	14.7326	10.079	0.00539479	0.0231819	724.506
37.39	391	587	87.01	79.79	715314	14	17516	10	550000	15322	449	4399	38009	651272	68	14	45563	42018	36000	11707000	6.91	2337.05	415625	1.07834e+06	543146	343195	19.7615	12.9678	0.00647513	0.0265853	936.968
40.755	391	588	91.34	77.44	706300	14	12302	10	700000	14334	991	2608	43786	675479	68	12	93232	42035	43123	13134932	6.61	2528.16	508939	1.35068e+06	626511	388825	21.5986	14.977	0.0074466	0.0347514	1190.48
44.12	391	589	99.05	76.66	530247	14	12874	10	1010000	15027	449	2594	50306	773186	68	13	107316	42038	94238	14803908	6.91	2597.27	552167	1.53404e+06	649510	401264	23.9389	16.2103	0.00854092	0.0376916	1714.77
50.47	391	591	99.92	76.05	680238	14	13393	11	1140000	14533	991	2603	54870	825818	68	13	115201	42038	113741	16875344	6.88	3169.5	776574	1.81271e+06	865321	450199	26.4648	13.822	0.00928426	0.0445813	1928.93
30.36	292	289.05	7.34	41.78	21152	1	5213	7	16015	10964	11349	77215	1599	31586	38	7	256	5411	3251	457000	8.277	417.301	37090.3	33508.5	26406.8	17545.7	1.03788	0.162602	0.000553191	0.00140058	55.4056
29.08	295	292.62	7.13	41.57	21964	1	5395	7	25538	9586	13122	69829	1713	34512	38	7	337	5130	2726	685311	8.2774	472.081	40629.8	63723	29217.1	20890.2	1.7087	0.034174	0.000585401	0.00263086	87.2736
27.32	298	295.51	7.13	40.79	24402	1	6049	7	18668	12239	18934	62706	23	39143	38	8	360	7074	3599	754180	8.278	579.743	47370.2	98618	33736	20880.3	0.203039	0.0778315	7.78315e-06	0.00403142	63.1721
34.1	300	297.17	7.55	41.03	32743	1	6158	7	26443	13352	13587	78403	1872	53644	38	8	396	5777	4306	956400	8.1013	798.55	82159.1	140996	67402.1	32039.4	0.302857	0.117778	0.000629942	0.00585661	88.9827
33.07	301	300.43	7.15	39.74	72075	1	6615	7	39442	15121	13315	139969	250	62600	38	9	464	6992	5417	1109282	7.8087	990.239	99429.5	172639	78838.7	41326.2	0.366142	0.0965283	8.32141e-05	0.00735897	131.285
34.27	310	308.96	7.63	40.65	220676	1	6624	6	55344	18273	19252	131459	1040	101938	38	8	3138	7410	5827	1273424	7.3872	1157.93	121273	200228	91267.7	51095.9	0.30457	0.0571595	0.000336613	0.00877289	179.13
30.78	314	312.97	7.57	42.2	324183	1	7087	7	58735	20598	39880	93887	5500	137561	38	9	4307	8341	5859	1602789	6.85	1526.17	139455	233104	110602	74410.2	0.274787	0.0540946	0.00175736	0.0108732	187.67
33.1	321	319.35	8.01	42.65	558505	1	8201	6	76013	20897	278884	92159	703	173930	23	10	5309	8404	6850	1868662	6.81	1732.64	171055	294079	133206	98693.7	0.328793	0.0589948	0.000220135	0.0135223	238.024
33.6	320	319.2	8.19	41.76	826171	4	8398	7	98663	24738	357016	88517	1841	233305	32	11	6184	10457	6962	2295717	6.622	2157.35	201921	402749	157658	133383	0.313283	0.0795739	0.000576754	0.0190539	309.095
32.11	324	321.4	9.04	40.76	916418	4	9762	6	127476	28137	217692	236022	2982	287290	23	12	7860	11440	8416	2649558	6.61	2461.49	225436	400466	180257	167798	0.280025	0.0507156	0.000927816	0.0188503	396.627
33.01	325	322.5	9.35	38.93	1293148	4	11318	7	150000	32658	261298	204043	9023	349655	27	13	9889	16608	9264	3214611	6.25	3047.36	287141	902522	215300	221493	0.341085	0.0874419	0.00279783	0.0447763	465.116
36.31	328	325.4	10.55	42.27	608500	4	12791	6	190000	54708	244270	183321	28000	373662	250	13	12130	70438	12669	3768433	6.07	3210.84	378901	1.24796e+06	247566	259268	0.338045	0.090043	0.00860479	0.0631822	583.897
38.35	331	328.3	11.1	45.3	216814	7	13556	8	230000	4490	250422	193500	39014	444960	31	14	13476	10218	15800	4168784	6.05	4197.87	463363	1.54839e+06	302865	260477			0.0118836	0.0779566	700.579
39.33	336	333.4	11.58	48.06	130688	8	14075	6	260000	35700	248134	136992	21198	501062	33	14	33087	38291	18726	4592109	6.49	4415.37	501166	1.18026e+06	310555	272835			0.00635813	0.0545467	779.844
40.21	339	340	11.81	51.25	402722	8	16803	8	310000	11195	248976	78915	31280	560499	38	14	49294	16313	23053	5432895	6.91	4455.97	519320	1.33485e+06	307614	281658			0.0092	0.0568165	911.765
40.94	342	342	12.95	53.73	385800	8	12563	5	400000	21416	248665	129604	36152	668900	38	15	61466	28306	28670	6203800	6.61	5106.17	592743	1.70824e+06	378807	297670			0.0105708	0.075565	1169.59
41.67	344	349	13.8	57.4	561000	8	13370	12	530000	14899	248779	108918	26135	729453	38	15	61413	19829	32596	6879700	6.91	4984.45	608712	1.9838e+06	351849	309752			0.00748854	0.082261	1518.62
41.77	347	353	15.42	61.1	537000	8	14484	3	670000	18252	248737	46388	104	787139	38	15	55103	24953	35170	7484300	6.88	4038.95	496670	2.4039e+06	340958	301781			2.94618e-05	0.0989815	1898.02
43.35	230	300.95	27	49.09	-45781	12	14058	28	82000	2253	3304	59008	0	56321	864	99	1281	5634	22342	3943000	8.277	1520.84	202575	235042	230228	41113.9	15.2849	4.44924	0	0.00943578	272.471
42.92	233	304.36	24.73	44.31	-70149	12	14312	28	210000	2209	3292	59178	0	61438	864	98	1571	5581	21652	4683830	8.2774	1738.06	225783	251788	246885	43718.2	6.57117	1.35037	0	0.00999432	689.972
41.43	235	308.11	29.68	50.08	-152182	12	15315	28	205780	2416	3331	54018	2324	71816	864	97	1762	5786	20576	5254624	8.278	1924.87	244217	270899	266341	47777.2	14.5403	3.24559	0.000754276	0.0106213	667.878
52.01	238	311.74	29.35	51.44	-428346	7	13954	28	210759	2546	838	60924	4649	91528	864	126	2161	5973	21723	5817105	8.1013	2146.17	345949	304501	300044	58910.2	16.1673	4.43318	0.00149131	0.0120571	676.073
50.96	240	313.64	28.68	50.57	-275515	7	16389	28	235318	2732	11284	69947	6973	111219	864	136	2543	6262	20022	6877518	7.8087	2453.65	390975	358339	348139	75862.8	18.5576	4.81837	0.00222325	0.0146313	750.281
50.57	244	319.28	28.43	50.35	90130	7	17045	28	319084	2926	9849	64044	12837	181881	864	140	13625	6840	21230	6496569	7.3872	2687.21	446030	431649	406320	100264	18.7923	4.84437	0.00402061	0.0183012	999.386
49.62	246	322.28	26.4	53.89	-480973	7	21220	28	311682	3150	17680	71865	3933	230436	867	140	17412	7207	20145	8238300	6.85	3074.31	503738	518204	473891	119551	4.12685	1.13302	0.00122037	0.0234734	967.116
49.87	247	323.59	26.99	53.67	653200	7	21873	28	395900	3369	207025	70687	4320	269714	809	122	17909	7332	20340	10899721	6.81	3325.29	550307	603210	559822	142805	3.89382	0.895873	0.00133502	0.0273732	1223.46
48.84	247	323.54	27.08	52.73	536400	7	25068	28	441915	3798	86667	69800	1950	295364	857	131	20151	8032	20197	12959451	6.622	4003.7	632688	777792	641724	172969	6.21252	1.30258	0.000602708	0.0363033	1365.87
48.78	247	323.3	27.49	52.49	-43800	10	25411	28	420307	4389	110118	92721	1708	339636	906	142	22919	8882	21495	14801626	6.61	4185.37	739066	1.05896e+06	712664	195489	3.7875	0.840773	0.000528302	0.0495533	1300.05
49.53	246	321.5	28.4	52.59	-252000	13	20917	28	570000	4831	103091	70151	751	403815	954	146	27991	9728	22737	17431811	6.25	4953.41	888641	1.4217e+06	859450	232438	6.95925	1.66288	0.000233593	0.0707531	1772.94
51.05	282	368.6	34.77	53.2	219600	18	21441	28	650000	4837	104980	72148	2132	429490	428	29	30475	10531	23442	20215573	6.07	5510.25	1.03799e+06	1.50738e+06	965963	277404	6.8242	1.55322	0.000578405	0.0673721	1763.43
56.15	286	374.7	36.12	53.83	-80600	22	22753	28	730000	5672	104457	67616	5447	514802	1105	29	31618	11147	22556	22629407	6.05	6159.1	1263428	1432799	1.06252e+06	314982	7.23245	2.70956	0.0014537	0.0632042	1948.23
59.98	246	321.9	36.59	54.47	-26100	25	22409	28	750000	6140	104600	61240	13600	671067	1294	33	41362	11883	29413	26085399	6.49	5880.64	1.29766e+06	1.86183e+06	1.18925e+06	355078	11.0904	3.87499	0.00422491	0.0891199	2329.92
62.44	239	324	38.5	56.14	144000	27	24031	28	1020000	6645	104561	19192	33753	740910	844	37	45156	12668	42072	27962448	6.91	5858.44	1.35321e+06	1.90565e+06	1.20921e+06	405986	13.5802	4.68903	0.0104176	0.0851176	3148.15
63.275	242	326	42.89	57.86	806100	29	25382	28	1380000	7191	104572	20095	10035	803250	865	40	67851	13504	37323	29492658	6.61	6638.63	1.56216e+06	2224273	1.3409e+06	423727	12.2117	5.32888	0.00307822	0.103221	4233.13
64.11	241	328	49.01	65.24	682100	30	26886	29	1690000	7780	104569	21377	17958	799798	864	44	60572	14394	34040	32440812	6.91	6757.27	1.62089e+06	2.33176e+06	1.25085e+06	430775	10.1829	5.25098	0.005475	0.10288	5152.44
64.87	241	332	43.17	61.65	402800	31	27532	29	1950000	8417	104570	17443	7483	882874	864	47	78947	15344	35138	35711760	6.88	6831.15	1671402	2.53186e+06	1.5185e+06	414737	17.4096	5.62084	0.00225392	0.110844	5873.49
35.61	780	420.26	10.15	52.62	7043	5	6730	4	31246	6754	4489	117828	1026	38015	59	10	345	3568	6406	1364000	8.277	512.505	76676.6	48604.6	63358.3	21155	0.237948	0.0261743	0.000244135	0.00139729	74.3492
34.33	782	421.25	10.29	46.44	11462	8	6799	4	49082	6849	5070	121524	601	40268	59	9	426	3646	5686	1596538	8.2774	565.769	81721.6	66616.6	70108	22599		0.00949555	0.000142671	0.00191051	116.515
32.61	781	420.68	10.25	45.76	19659	8	6445	4	65083	9146	6235	156796	620	43486	59	9	540	3303	8061	1815855	8.278	697.402	89971.7	75776.2	79067.1	27620.8	0.0475421	0.00713131	0.00014738	0.00217598	154.709
32.88	780	420.32	10.24	45.11	35740	8	6436	4	82753	9301	8847	152331	512	45548	59	10	523	3464	7286	2086030	8.1013	732.401	95410	88375.8	96685.4	34943.9	0.0951656	0.016654	0.000121812	0.00259537	196.881
31.45	784	422.13	10.14	43.33	106918	8	6796	4	98588	9900	22148	138465	578	60991	59	10	810	3886	7890	2338131	7.8087	877.281	109406	106437	113197	43105.8	0.0947575	0.0290272	0.000136925	0.003229	233.549
29.27	787	423.83	10.32	44.64	180001	9	8037	4	105127	11015	71158	126047	733	103453	59	10	1893	4307	9302	2523254	7.3872	1086.76	126338	131738	132877	57496.1	0.141566	0.0315857	0.000172947	0.00420764	248.04
26.3	789	425.05	12.26	48.75	305496	9	9414	4	112219	12548	85056	48859	3500	103896	57	10	2790	5370	9256	3191936	6.85	1455.64	151864	204410	165242	72272.2	0.0470533	0.0073976	0.000823433	0.00702056	264.014
25.53	790	425.61	10.72	50.85	471470	9	10714	4	129963	14850	102966	51891	700	135677	48	11	2837	6594	9101	3756627	6.81	1672.85	168989	317585	200938	87807	0.0234957	0.00141412	0.00016447	0.0109572	305.357
22.94	790	425.53	9.51	46.71	735436	9	12185	4	154691	17421	127116	64586	4637	164752	49	10	3091	7852	11425	4377834	6.622	2119.85	186260	412783	237632	108775	0.0940004	0.0185006	0.0010897	0.0146488	363.525
21.17	791	426.1	10.63	50.07	1069721	9	13242	4	192733	17887	141537	99781	12397	177843	50	12	4243	9761	14198	5240356	6.61	2579.85	202406	428246	266793	136508	0.070406	0.0112411	0.00290941	0.0152048	452.319
20.93	792	426.6	10.84	49.95	782904	9	16887	4	230000	10966	148934	84414	14898	295020	52	16	6579	5979	16086	6385812	6.25	3039.35	236231	521368	318529	163878	0.375059	0.106775	0.00349226	0.0195544	539.147
21.67	793	426.8	10.89	43.77	956110	9	17970	4	260000	12759	152573	103305	9980	309446	138	12	6569	6977	17673	7462867	6.07	2894.23	267807	655381	365342	137984	0.164011	0.0490257	0.00233833	0.0252977	609.185
22.75	791	426	12.36	40.14	752209	9	19377	4	370000	10364	154330	92236	7115	323837	63	13	8942	3078	24826	8347386	6.05	3541.59	300421	664781	406654	191191	0.28169	0.0761185	0.00167019	0.0257937	868.545
24.17	780	420.43	12.49	41.88	719831	9	20245	4	500000	11312	155169	70516	7109	395454	64	13	16721	4425	31701	9356721	6.49	3364.69	303847	816804	428542	201837	0.170302	0.0589037	0.00169089	0.029935	1189.26
27.09	779	420	12.69	45.25	670113	9	20688	4	650000	10669	155569	50084	4725	378257	63	13	11328	3203	36202	10456155	6.91	3351.38	339845	849298	445224	193567	0.0414286	0.0274297	0.001125	0.0292639	1547.62
34.145	779	415	12.72	48.86	336379	9	16080	4	2830000	11095	155758	44260	2728	395664	63	13	16910	4270	59536	11449477	6.61	3539.81	464976	1.05957e+06	510103	216760	0.0443374	0.0203917	0.000657349	0.038626	6819.28
41.2	779	412	15.53	49.3	534106	9	17520	4	2980000	10808	155848	33210	4433	421747	63	13	16793	3306	37175	12656667	6.91	3549.85	545002	1.20574e+06	504593	228056	0.0470874	0.0210574	0.00107597	0.0423524	7233.01
49.05	779	408	15.2	47.12	496385	9	15358	5	3900000	10999	155891	35248	4545	474825	63	13	16049	4152	60984	14113871	6.88	3533.04	640974	1.42015e+06	541917	248086	0.118382	0.0318804	0.00111397	0.0505924	9558.82
39.09	75	208.02	11.27	31.28	658124	14	9491	3	49521	8773	52427	119207	7144	41130	416	29	1120	13060	11879	2000000	8.277	1729.49	157276	132180	136891	37791.5	4.80723	0.749928	0.00343429	0.00767693	238.059
38.45	86	238.13	11.02	31.44	543272	14	9081	3	80017	9297	58305	120732	12143	44462	380	22	1290	15638	12654	2434600	8.2774	2257.6	204719	281358	164746	54161.6	2.09969	0.739092	0.00509932	0.0142742	336.022
37.95	76	210.24	11.26	32.41	397136	14	8776	3	100466	11153	69628	146771	25000	56233	416	134	1896	17892	11754	2997616	8.278	3331.42	265222	466431	203884	69991.8	4.7089	1.75989	0.0118912	0.0268008	477.863
43.32	75	209.32	11.68	34.14	238022	14	8743	3	118000	12317	81139	169337	40800	72366	380	135	1848	20492	11890	3894793	8.1013	4636.23	421321	641740	332419	86410.5	6.21059	2.26448	0.0194917	0.0378437	563.73
42.32	76	212.41	12.69	38.01	481283	14	8902	3	147900	13925	170756	179469	54067	96894	416	143	2141	23627	13115	4379926	7.8087	5612.3	500846	738121	409388	114785	6.96766	2.80262	0.0254541	0.0445014	696.295
44.99	77	214.6	15.89	48.31	1544265	14	9727	3	168694	16037	229909	163795	61557	149685	380	141	16705	28323	14611	4740067	7.3872	7070.35	680304	1.00043e+06	493534	135442	7.64212	3.10466	0.0286845	0.0631067	786.086
40	78	217.76	15.94	48.38	716283	15	10227	3	174598	20777	264234	158780	81500	184248	416	139	20895	38841	15243	5939716	6.85	8452.64	850048	1374080	622734	184943	8.08229	4.38309	0.0374265	0.0921178	801.791
43.26	79	219.59	16.1	48.91	649887	15	10909	3	199979	1941	254511	158292	94900	239935	380	138	27231	22493	12627	6860044	6.81	10348.5	1.14254e+06	1.82697e+06	752237	238152	8.24263	3.55303	0.0432169	0.122172	910.693
43.19	79	219.8	15.33	47.04	1884667	17	11440	3	224176	2115	274369	174718	110000	281619	384	138	29227	28374	14751	7507459	6.622	11439.4	1.28972e+06	2.18488e+06	886823	248718	8.50773	4.92134	0.0500455	0.150111	1019.91
41.93	80	221.8	16.35	42.34	2332726	17	12385	3	229332	2121	283957	210014	124000	365274	304	137	36556	32390	11607	8488837	6.61	12938.8	1450989	2.48777e+06	987401	289322	9.15104	4.48072	0.0559062	0.169687	1033.96
42.07	80	223.5	15.67	40.25	2206022	17	13905	3	230000	2085	290278	209781	136500	403763	307	136	38200	36275	12568	10350249	6.25	14847.6	1.69418e+06	2.97991e+06	1125509	343826	11.8447	6.66544	0.0610738	0.213327	1029.08
45.52	81	225	17.74	41.2	2128095	17	14109	3	400000	2046	294402	197650	141000	431563	245	135	44914	32434	11953	11579225	6.07	18346.9	1.87909e+06	3510932	1.26959e+06	418645	15.0956	10.6197	0.0626667	0.25707	1777.78
47.94	81	223.7	17.94	43.93	1319494	17	14279	3	420000	1736	297077	189430	111900	425674	314	136	51548	38089	11129	12182671	6.05	15213.4	2.0295e+06	4.00553e+06	1.3792e+06	411769	16.0335	23.3354	0.0500224	0.295964	1877.51
48.91	81	223.86	18.52	46.03	431568	17	14756	3	370000	1639	298803	176130	82417	500593	323	62	53969	41404	16000	13079941	6.49	14193	1.95359e+06	2771901	1.36998e+06	422043	16.7587	16.9757	0.0368163	0.19079	1652.82
50.43	81	224	18.04	46.42	1124819	17	15825	3	470000	1729	299915	42093	101035	534160	354	69	58364	45008	21181	13713081	6.91	13547.9	1942672	2.94404e+06	1.39464e+06	412705	17.775	19.4891	0.0451049	0.190203	2098.21
53.125	82	224	18.55	51.56	854932	17	15818	3	580000	1646	300630	42967	20400	505189	323	68	39163	48925	20552	14572170	6.61	12203.2	1.84181e+06	3274493	1.52172e+06	338168	17.8366	20.9944	0.00910714	0.221154	2589.29
55.82	82	224	18.44	53.14	1350409	17	17530	3	690000	1722	301089	43473	17713	545061	354	68	48268	53182	21843	16229534	6.91	9846.64	1584719	3.25797e+06	1.45323e+06	350589	17.9598	20.2048	0.00790759	0.210485	3080.36
57.17	83	225	20.35	59.7	989390	17	16998	3	740000	1651	301384	43398	18100	531860	323	68	42806	57810	20266	18445537	6.88	8853	1.46387e+06	3.33214e+06	1.48706e+06	343922	14.42	15.9598	0.00804444	0.215254	3288.89
42.82	436	145.49	6.63	69.79	57859	9	2829	1	56498	3071	3045	27142	2260	24285	152	30	224	2182	3820	858000	8.277	1119	70476.6	32133.3	49233.2	16104.9	28.868	5.4368	0.00155337	0.00266839	388.329
41.56	440	146.77	6.62	70.2	55168	9	2824	1	11491	2698	2811	26786	3002	26241	152	25	218	2278	4117	945289	8.2774	1146.4	69624.9	51471	40933.1	15796.5	8.8574	1.16509	0.00204538	0.00423673	78.2926
40.86	443	147.87	6.67	70.36	49099	9	2833	1	40395	2863	344	26483	1973	29703	152	24	234	2506	4352	1004851	8.278	1258.25	75740.9	58864.3	46074.8	16755.4	17.1096	3.73977	0.00133428	0.0048089	273.179
37.05	447	149.24	6.86	69.08	36915	9	2885	1	48303	3030	1024	44833	2387	34516	152	26	375	2681	4140	1117185	8.1013	1396.17	76849.4	76791.6	52806.4	21223.8	20.2546	4.3018	0.00159944	0.00635147	323.66
34.03	456	152.06	6.68	68.88	13717	13	3008	1	41475	3225	15	27328	5723	41805	152	27	344	2905	5039	1282321	7.8087	1549.41	79432.3	102241	62451.9	29289.5	26.4665	6.50697	0.00376365	0.00861058	272.754
36.82	468	156.32	6.43	66.29	7952	5	3008	1	58210	4194	30	41946	7160	62736	152	27	2183	4032	5700	1468678	7.3872	1851.96	105770	157689	74980.6	39129.4	35.1842	9.22917	0.00458035	0.0136554	372.377
34.18	473	157.71	6.62	64.09	47218	35	3707	1	57678	4324	775	38646	8894	63157	151	28	2550	4545	4045	1874609	6.85	2342.08	125052	233478	93375.6	36432	35.318	10.0267	0.00563947	0.0216121	365.722
38.4	480	160.18	6.63	62.84	73475	2	4150	1	231410	2857	10868	30151	5018	96877	99	30	2458	3420	4142	2266066	6.81	2407.47	146178	385627	114305	61097.2	35.7723	10.7775	0.00313273	0.0353518	1444.69
35.75	500	166.84	6.95	58.45	330000	2	4312	1	154508	3139	12561	34185	9934	118803	137	30	2102	3944	8029	2679830	6.622	3040.48	170059	580607	129218	75422.2	43.7593	13.3165	0.00595421	0.0525524	926.085
34.99	503	167.9	7.55	52.61	658165	2	5304	1	225354	3665	12513	21543	9006	143077	155	30	4103	5004	6792	3074866	6.61	3633.47	196659	635433	144066	95800.2	49.4777	14.9888	0.00536391	0.0572556	1342.19
30.55	504	168.1	7.67	55.42	860679	2	6140	1	240000	3992	12517	12637	5224	173621	145	32	16568	5663	7344	3569276	6.25	4686.47	223444	820697	169876	114479	58.7501	20.6029	0.00310767	0.0781152	1427.72
29.73	508	169.4	7.95	57.78	1053537	6	6433	1	270000	2570	12516	11912	8515	170695	343	33	24391	6698	8097	4038517	6.07	5080.55	255265	759358	195126	116391	68.3707	25.9564	0.00502656	0.073849	1593.86
29.22	507	169.3	8.13	56.42	1010400	7	7031	1	280000	2723	12516	11689	14901	194806	129	34	26667	6824	7739	4340241	6.05	6153.53	287142	902500	213312	120501	71.4117	28.4607	0.00880154	0.088112	1653.87
31.67	515	171.96	8.35	56.87	1284040	5	7974	1	370000	2766	12516	12184	18611	247285	140	41	4341	6891	15608	4834537	6.49	5824.48	297848	970290	213996	137238	75.0174	28.3842	0.0108229	0.0869419	2151.66
31.37	522	174	8.45	58.11	2044371	6	8052	1	370000	2768	12516	7292	21000	280438	152	45	23933	6847	20497	5241542	6.91	6001.12	307741	985339	219595	146234	77.8943	30.7671	0.012069	0.0819518	2126.44
33.36	519	175	8.79	61.07	2533399	6	5793	1	1070000	2768	12516	5852	8445	287354	152	43	34004	6876	25830	5785530	6.61	7456.97	373304	1.24686e+06	250776	158060	83.0857	35.4859	0.00482571	0.10779	6114.29
35.35	520	178	8.62	63.58	950866	6	6056	1	580000	2768	12516	4728	5085	309437	152	44	45606	6857	32530	6537489	6.91	6802.9	402003	1.43374e+06	248743	164522	90.2247	38.1849	0.00285674	0.116566	3258.43
40.84	520	180	9.31	67.3	835899	6	6420	1	680000	2768	12516	4427	11366	370234	152	44	23220	6869	36576	7279622	6.88	6984.74	482254	1.70769e+06	257918	182035	98.2222	45.2759	0.00631444	0.137895	3777.78
32.58	143	338.66	13.7	46.19	205886	5	8877	12	21826	3273	1235	21611	2405	40191	101	29	219	889	9653	1526000	8.277	827.595	91131.1	55215.9	100901	23754	7.38204	1.29629	0.000710152	0.00196982	64.4481
35.65	144	340.64	13.74	46.43	206076	5	9099	12	33905	4799	1595	24173	3050	44394	101	29	298	1632	9010	1836528	8.2774	833.33	102091	69337.7	110077	25091.1	3.22922	1.0128	0.000895373	0.00245912	99.5332
32.62	144	341.79	13.79	47.27	206823	5	9249	12	45327	5090	1117	28133	3750	64303	101	32	330	1322	10952	2118286	8.278	958.704	106886	87311.7	103552	30295.7	6.61225	1.48922	0.00109716	0.00308594	132.617
41.14	145	343.68	13.95	48.42	209770	5	9441	12	88200	5660	983	28668	1859	68931	101	37	449	1230	12300	2382498	8.1013	997.736	141069	115884	139852	38306.7	7.62337	1.99895	0.00054091	0.00416214	256.634
43.45	146	346.5	13.84	48.53	243440	5	9920	12	92350	3745	807	28825	3459	78095	101	38	531	1451	11420	2626944	7.8087	1114.58	167804	133180	165288	48919.5	13.0447	3.41547	0.000998268	0.00492218	266.522
40.79	147	348.86	16.15	49	32320	5	10634	12	126884	4320	482	27658	4112	110883	101	38	4830	1675	12952	2757834	7.3872	1467.57	193240	163121	195976	62217.4	17.4855	5.09777	0.0011787	0.00632965	363.71
42.02	148	351.03	19.47	49.45	458694	4	11061	12	122000	4376	126	32000	5045	145408	100	40	4878	1961	11926	3397590	6.85	1623.35	239444	216700	245605	83450.9	22.1918	6.82504	0.0014372	0.00901206	347.549
41.69	149	353.22	19.92	49.59	1148300	4	12722	12	161059	4646	2489	25073	5733	171930	92	40	6862	3236	13799	4027507	6.81	2008.28	271109	328539	300088	134677	32.0763	8.75702	0.00162307	0.0136582	455.974
34.87	149	353.19	21.4	49.47	1562859	4	14780	12	242500	5230	3519	25210	6271	176305	126	30	9824	3795	16042	4915981	6.622	2508.33	303017	479224	361342	246362	30.8616	9.56322	0.00177553	0.0204899	686.599
35.53	147	348.4	22.06	46.17	2019113	4	16404	12	334104	6016	1632	21175	10725	233303	172	31	20534	4544	19985	5685882	6.61	2840.81	337908	544002	410167	206785	37.8875	12.3012	0.00307836	0.0236222	958.967
36.02	146	346	25.8	47.13	1806605	4	13446	12	470000	7312	1245	18342	13161	350342	135	32	25447	5504	18337	6858875	6.25	3269.15	395265	750893	490069	238552	48.4104	16.4896	0.00380376	0.0347234	1358.38
36.14	146	346.7	28.53	46.85	1924661	4	20657	12	680000	8285	1132	18071	15615	296215	160	27	31591	6315	20500	7869336	6.07	3581.49	449138	981619	557447	266157	49.3222	17.146	0.00450389	0.0466445	1961.35
36.6	147	347	30.32	48.59	1573874	4	25115	12	630000	3897	1094	17530	18047	353778	143	34	35906	5954	22960	8944222	6.05	4029.51	497408	1177395	620943	292183	51.0086	17.2626	0.00520086	0.0560838	1815.56
38.96	146	345.94	31.98	49.9	1598314	4	26557	12	580000	3224	1081	15986	23805	411622	148	35	35058	6086	32400	10101300	6.49	3994.06	526424	1.27365e+06	664526	319731	52.8126	16.3874	0.00688125	0.0567288	1676.59
40.17	146	348	33.87	51.08	2125321	4	25695	12	660000	3442	1077	9614	27752	498172	148	35	33972	6033	39600	11425064	6.91	4020.35	548450	1.26469e+06	692582	308134	54.023	17.0622	0.00797471	0.0525927	1896.55
41.43	146	346	35.07	51.61	2389008	4	18245	12	820000	3365	1075	4616	30583	548306	148	35	42705	6054	38525	12838378	6.61	4588.39	649221	1613543	804632	335718	56.0694	19.0202	0.00883902	0.070551	2369.94
42.69	146	347	35.86	52.1	2170251	4	19827	12	1060000	3392	1075	2662	33059	536673	148	35	46469	6046	43300	14210640	6.91	4727.14	688543	1.87627e+06	844380	345259	57.6369	18.624	0.00952709	0.0782508	3054.76
47.55	146	346	36.6	52.81	1230501	4	20411	12	1390000	3383	1075	1181	8694	561004	148	35	60996	6049	46200	16437414	6.88	5318.83	860518	2265307	1.07253e+06	365849	58.9595	20.2571	0.00251272	0.0951618	4017.34
47.88	855	563.28	51.09	54.24	2060423	60	21556	31	56606	16868	126839	140190	150162	163256	1003	186	6965	14202	61531	9086000	8.277	2761.63	750607	611217	634488	160831	99.5952	57.3427	0.0266585	0.0131099	100.494
44.59	869	572.23	49.7	54.65	2047211	13	22038	32	824554	16790	150824	141577	221022	178593	1003	192	9663	14805	61268	11336202	8.2774	3265.79	840617	1.141e+06	717863	185705	89.9988	55.5231	0.0386247	0.0240891	1440.95
43.72	887	583.6	50.63	56.64	2087400	13	21048	34	793063	19205	173528	144364	256636	210982	1003	200	13070	16938	65142	12872275	8.278	3798.3	959690	1.38127e+06	817625	220284	123.321	86.9997	0.0439746	0.0285916	1358.92
46.9	905	595.8	51.52	55.53	1968292	13	21269	35	623521	20188	315614	149171	141778	244016	1003	193	16679	18073	65222	15954002	8.1013	4702.1	1.30046e+06	1.61316e+06	1.15576e+06	266060	147.076	96.6047	0.0237962	0.0334213	1046.53
48.01	923	607.23	52.79	54.74	2148844	12	21042	36	674847	22054	345002	145751	151911	285549	1003	195	24975	18392	71165	18348800	7.8087	5414.31	1.56356e+06	1.89449e+06	1.37002e+06	308160	166.192	113.861	0.025017	0.0399541	1111.35
48.42	938	617.17	53.87	55.26	3694543	12	21091	38	854390	24594	424082	138352	196253	455235	1004	197	66156	19861	79162	19511599	7.3872	6382.13	1.89181e+06	2.22255e+06	1.64252e+06	408039	188.095	134.757	0.0317989	0.0487492	1384.37
49.99	949	624.46	57.59	55.31	1255138	20	24089	40	1107400	49579	420311	137577	237203	580700	1018	201	94776	24252	72703	25053308	6.85	7405.33	2.29818e+06	2.62339e+06	2.01162e+06	492810	190.855	141.596	0.0379853	0.0613292	1773.37
51.31	957	629.77	62.08	52.76	3541788	21	26026	41	1421028	36073	495107	134026	239199	640703	1228	206	137913	26014	60835	30563486	6.81	8298.76	2.67035e+06	3.25772e+06	2.38117e+06	567480	180.148	133.362	0.037982	0.07596	2256.42
51.85	960	632.42	65.64	52.24	4979105	28	26399	43	1477477	39688	606632	115507	281601	764951	1255	212	165110	30592	68995	35118500	6.622	7804.32	3242092	4.02915e+06	2.78934e+06	660767	206.95	158.533	0.0445275	0.0962096	2336.23
52.4	966	636.4	69.91	50.18	5943999	38	29854	45	2473600	43042	719998	122156	356588	952995	1271	216	240803	35755	80150	39102037	6.61	8840.05	3.73277e+06	4.35523e+06	3.12635e+06	772235	236.745	184.26	0.0560321	0.103533	3886.86
53.4	969	638.5	75.77	51.49	6044450	45	32786	47	2050000	46992	854388	119155	413031	1249855	1021	246	350019	38941	97132	44653700	6.25	10581	4.5965e+06	5.44853e+06	3.70984e+06	919933	254.838	215.467	0.0646877	0.136533	3210.65
54.38	976	643.1	105.87	48.99	9791044	54	37186	50	2150000	15615	1013673	110660	403262	1258890	321	234	401226	29099	398000	48832900	6.07	14989.7	5.24135e+06	6127946	4.24876e+06	1.02366e+06	80.6357	63.5855	0.062706	0.156981	3343.18
56.49	985	648.7	115.07	50.03	8793900	63	39149	52	2270000	16088	1202429	103949	329070	1368787	1241	80	447152	30904	548713	50557718	6.05	12700.2	5.88433e+06	6.4133e+06	4.92112e+06	1.08787e+06	87.2826	86.5384	0.0507276	0.163411	3499.31
57.32	991	653.4	114.11	53.55	8373900	64	41987	54	2420000	16084	1426066	101021	333459	1781700	1244	250	520300	32388	771433	55355266	6.49	12796.4	6033695	5.87563e+06	4970554	1.13222e+06	90.0061	93.9815	0.0510344	0.138558	3703.7
58.39	998	663	114.35	55.73	9593500	65	45195	57	3740000	16081	1690980	28639	347937	2028600	1019	178	531300	33944	787887	58944680	6.91	12656.6	6099059	5503198	5.06028e+06	1.1674e+06	96.206	98.0029	0.0524792	0.120122	5641.03
59.715	1004	681	113.73	55.62	8676900	65	46960	60	4570000	16080	2004732	15416	367273	2178419	1005	195	672942	35574	963100	60197012	6.61	14313.5	7131598	6746714	5727091	1.38367e+06	109.415	118.886	0.0539314	0.14988	6710.72
61.04	1010	697	125.77	57.39	8949600	65	49448	63	4520000	16079	2376255	12375	385339	2530631	1003	190	805440	37282	1102825	69148437	6.91	14606.8	7476606	7525987	5572368	1.46437e+06	117.018	121.193	0.0552854	0.156262	6484.94
62.02	1015	710	134.21	66.27	6467300	65	53499	66	5370000	16079	2816105	9969	410058	2890500	1003	191	976200	39071	1224442	82996400	6.88	15416.5	8.09717e+06	8744207	6.6403e+06	1.54282e+06	120.156	133.004	0.0577546	0.179008	7563.38
38.79	573	714.45	15.5	62.98	19842	22	11425	8	31645	7087	3983	6621	2051	73021	97	12	861	2080	12542	2176000	8.277	371.753	102684	71336.1	125595	37139.1	0.279936	0.0797817	0.000287074	0.00120633	44.2928
38.51	575	717.73	15.35	61.82	24629	21	11276	8	38976	10920	5418	6848	2500	79517	97	12	1004	1771	12811	2583240	8.2774	403.204	114556	122186	142222	38563.7	0.278656	0.119822	0.00034832	0.00205668	54.3045
36.37	581	724.77	15.14	62.54	32152	19	11299	8	39319	12779	3338	10614	4350	92900	97	12	1066	2198	15185	3027754	8.278	577.883	126529	130342	158671	46456	0.289747	0.0855444	0.00060019	0.00217249	54.2503
34.3	584	728.94	15.02	61.53	44667	19	11774	8	64022	15335	5086	20843	752	106026	97	13	1156	2377	14525	3556240	8.1013	615.914	130947	159441	162035	57427.9	0.301808	0.109748	0.000103163	0.00269994	87.8289
33.14	588	733.96	15.44	62.28	61559	20	11928	8	138999	16772	2131	7202	3033	132288	97	13	1379	2678	21655	4068846	7.8087	737.11	151702	193078	189882	77366.2	0.340618	0.14747	0.000413238	0.00336885	189.382
30.13	595	742.11	15.9	62.6	135292	8	13299	8	99465	16923	1874	9666	3022	206874	97	13	4185	3363	18439	4551171	7.3872	948.726	176402	231383	222671	100387	0.134751	0.0305277	0.000407217	0.00422069	134.03
29	601	749.49	16.67	64.12	311593	8	15832	8	110574	16676	940	3702	3164	275451	96	13	5871	3320	24914	5710821	6.85	1145.56	206436	352263	276362	159685	0.240163	0.0678018	0.000422154	0.00686137	147.532
29	604	753.51	17.73	65.64	821411	7	17283	8	232366	11228	1439	3671	1016	331916	94	12	7026	4694	21163	6478399	6.81	1296.03	234872	593301	344092	190206	0.291967	0.0681592	0.000134836	0.0115622	308.378
27.14	602	751.72	18.81	72.51	801808	3	18907	8	299845	17355	1756	5733	1842	376505	73	12	8113	4799	25817	7536162	6.622	1554.07	264271	772403	390367	218328	0.399085	0.11384	0.000245038	0.0155167	398.879
25.8	606	756.2	19	72.49	1023213	4	20577	8	406027	11780	2357	10605	8400	460035	76	13	10308	5838	33646	9057280	6.61	1833.03	297122	798274	438611	262238	0.357048	0.113109	0.00111082	0.0159703	536.931
25.44	609	759.6	20.37	67.62	1300928	3	23160	8	400000	13166	1758	9230	5554	672683	82	13	11791	6363	41099	11211883	6.25	2164.27	346481	987067	525928	321628	1.92206	0.629844	0.000731174	0.0207913	526.593
25.79	608	759	22.7	53.62	1232166	3	25388	8	550000	13385	2353	7881	5894	639391	206	14	13618	7102	46473	13025093	6.07	2022.94	395983	1.26162e+06	604863	357924	2.9776	1.20439	0.000776548	0.027384	724.638
27.85	608	759	23.91	55.21	1334861	3	28033	8	550000	9465	1761	7090	8032	609369	92	14	12303	6789	48860	14466888	6.05	2584.39	455277	1.39332e+06	712578	393477	3.22793	0.0950666	0.00105823	0.0303427	724.638
29	595	742.33	25.82	55.08	1565841	2	31046	8	630000	9747	2350	7091	7238	718249	97	24	17761	6495	53596	17231316	6.49	2504.75	461176	1.42011e+06	732955	387698	3.39472	0.173875	0.000975038	0.0294769	848.679
32.44	596	741	26.17	57.94	1766946	3	34601	8	1010000	9561	1763	5091	5200	737133	97	20	15440	6286	86064	20096844	6.91	2501.04	517894	1.47554e+06	759491	412967	3.40081	0.155541	0.000701754	0.0288174	1363.02
36.165	598	733	27.24	59.83	1657514	2	29686	8	1170000	9682	2347	3092	7147	813787	97	21	14205	6136	113588	21751045	6.61	2841.73	665649	1.948e+06	885194	458807	3.68554	0.0562236	0.000975034	0.0402053	1596.18
39.89	599	728	27.12	61.84	1956966	3	31167	8	1350000	9603	1766	1092	8500	844105	97	21	19568	6028	70506	23973681	6.91	2923.74	749799	2.34495e+06	899510	464024	0.0832418	0.0175805	0.00116758	0.0466148	1854.4
42.22	601	724	25.89	59.4	2212845	3	32949	8	1610000	9655	2344	9528	8351	927582	97	21	17227	5949	142322	26684820	6.88	3289.56	893996	2.9207e+06	974776	506291	1.12362	0.380173	0.00115345	0.0586355	2223.76
56.83	297	297.71	25	56.61	81239	9	10832	0	248125	5343	22293	43534	13154	73053	375	86	1019	3442	18749	3273000	8.277	1452.7	244476	134041	221228	41512.6	19.8179	4.95784	0.00441839	0.00543967	833.445
51.42	276	614.67	33.47	63.03	93275	20	16552	0	346905	7016	20070	43840	9476	79888	375	51	1320	5893	24425	4514961	8.2774	941.268	308894	227600	304807	62756.9	5.69411	1.33405	0.00154164	0.00447339	564.376
51.14	293	648.85	36.18	63.44	109853	20	16870	0	456566	8451	16141	61376	7768	91600	375	36	1544	6789	24653	5157925	8.278	1044.93	344810	298573	274129	71126.7	10.1102	2.64314	0.0011972	0.00555879	703.654
51.49	298	659.54	39.32	63.57	133334	15	17257	0	732893	9131	26013	61259	8578	108974	375	53	1865	7236	26291	5982307	8.1013	1262.78	425367	414451	431702	83999.5	12.6326	3.72987	0.0013006	0.00775671	1111.22
50.39	304	671.89	40	64.53	169849	10	18451	1	818140	9665	45645	65963	14976	141535	375	58	2353	7871	27064	6814522	7.8087	1528.25	512653	522888	509194	108826	15.8441	4.72338	0.00222894	0.00996625	1217.67
50.4	309	683.51	40.68	63.96	398599	10	19271	1	393508	10531	21432	60790	18542	201205	375	59	17063	9237	28511	7147919	7.3872	1837.63	627666	652642	600687	137468	20.6434	6.28548	0.00271276	0.0129256	575.716
49.91	313	691.69	42.45	65.11	294356	10	21101	1	425411	11790	19534	58513	22573	260851	376	63	24420	10618	33732	8865420	6.85	2231.23	765722	808283	736305	193590	20.0234	6.05191	0.00326346	0.0170593	615.031
51.48	316	697.9	44.78	64.83	411423	10	23501	1	679400	8975	20577	57487	27845	319819	369	67	24241	15523	24479	11161975	6.81	2629.38	940468	1.25078e+06	907026	243889	17.5813	5.66156	0.00398983	0.0263173	973.492
50.21	320	707.37	46.54	65.97	1125644	11	26390	1	908170	10153	24157	65696	34865	429761	391	71	28429	19171	38289	13758853	6.622	3065.61	1.08151e+06	1.77439e+06	1.08392e+06	312613	23.6831	8.05215	0.00492882	0.0378803	1283.87
48.67	322	711.5	49.36	63.29	1537234	11	26945	1	4262660	11170	23250	32444	37339	535540	416	75	38046	24326	53219	15810297	6.61	3528.09	1.21818e+06	2225291	1.21461e+06	342156	33.1896	11.3016	0.00524793	0.0473163	5991.09
48.72	321	713.5	49.78	62.23	1760177	11	29650	1	5050000	12042	23049	30626	15802	660682	446	80	51532	29785	56346	18638024	6.25	4073.67	1.41407e+06	2.91917e+06	1.45586e+06	436563	42.1407	15.154	0.00221472	0.0654614	7077.79
47.89	326	724.4	53.11	58.65	1668465	18	31444	1	1560000	8394	23004	33045	58021	703168	164	116	62093	32358	61421	23211576	6.07	4523.56	1.56842e+06	2.84182e+06	1.69484e+06	488765	48.4633	19.3552	0.00800953	0.0646294	2153.51
48.51	328	729.7	54.95	57.33	1955367	21	34306	2	1780000	8697	22993	32077	25187	754964	488	123	72461	33582	50771	25298556	6.05	4971.11	1.75324e+06	3.31386e+06	1.85618e+06	534703	59.3395	25.5672	0.00345169	0.0750644	2439.36
49.68	333	740.23	55.14	57.47	2208405	21	37964	2	1940000	8798	22991	30678	31014	923758	507	90	58220	37178	55204	27003678	6.49	5172.75	1.78603e+06	3.54952e+06	1.8836e+06	555294	69.0123	26.5705	0.00418978	0.0738854	2620.81
50.79	332	752	55.42	56.87	2253421	21	39984	2	2010000	8788	22991	9381	15959	974586	356	87	51647	41159	70365	29245457	6.91	5137.98	1.833e+06	3.66307e+06	1.92991e+06	572025	73.8596	29.6882	0.00212221	0.0704935	2672.87
54.945	333	757	57.88	58.6	2085921	21	35623	2	2350000	8789	22990	8384	22642	1173869	378	88	64433	45565	83477	31766881	6.61	5809.74	2135902	3630748	2209836	648037	78.111	35.0926	0.00299102	0.0725603	3104.36
59.1	332	771	62.15	61.48	1254050	21	38532	2	2660000	8789	22990	8012	14074	1295459	374	88	78509	50441	107738	35428272	6.91	5239.51	2.23064e+06	3.45001e+06	2.0758e+06	654210	83.5668	35.8562	0.00182542	0.0647572	3450.06
65.55	333	782	67.85	62.24	1148416	21	41058	2	2990000	8789	22990	6922	31018	1408642	375	88	106667	55838	542662	39603083	6.88	5603.58	2681473	3317196	2.1128e+06	716308	88.2225	48.6546	0.0039665	0.0616561	3823.53
40.23	116	304.47	12.97	61.82	33691	59	7948	10	127529	3859	18434	13281	22005	45643	82	33	442	2308	16394	1557000	8.277	1015.95	123934	72373.3	100136	21541.6	59.8745	9.52475	0.00722731	0.00287185	418.856
40.17	116	304.47	12.85	60.81	33831	9	7799	10	148105	3882	94415	15397	27659	50449	82	34	584	2296	18853	1778429	8.2774	1187.99	136008	115797	101480	23494	44.3065	7.22567	0.00908431	0.00459473	486.435
39.39	116	304.41	12.68	59.17	35491	9	7689	10	127803	4273	1406	32009	30488	53579	82	34	794	2556	20783	1918559	8.278	1290.43	145881	148653	110197	25008.8	46.8447	7.5556	0.0100154	0.00589917	419.838
38.67	116	305.07	12.26	56.01	61548	8	7826	10	200794	4113	762	34465	33732	55137	82	35	1185	2769	19992	2286117	8.1013	1390.56	154872	182233	153871	28562.3	50.3475	17.8134	0.0110571	0.0073735	658.19
38.86	116	305.27	12.52	53.69	162208	9	7948	10	101717	4957	227	33734	4038	69217	82	36	1330	3218	20847	2581551	7.8087	1617.02	180976	255726	178752	37224.8	60.2945	20.2845	0.00132276	0.0107278	333.203
38.13	117	306.33	12.49	53.26	213642	9	7223	10	127073	5547	705	33458	4780	97400	82	40	6131	3592	22284	2516176	7.3872	1927.65	211679	356337	207504	49899.7	72.1304	27.3267	0.00156041	0.0157468	414.824
36.77	117	308.13	12.56	54.04	177290	9	8016	10	141074	3155	292	33068	5857	129284	81	40	7198	2994	24799	3058294	6.85	2374.57	252329	486326	256299	68382.5	77.0844	20.6331	0.00190082	0.0230411	457.839
37.83	118	310.1	12.75	54.39	222488	9	8829	10	186865	3642	3177	32124	6167	158993	66	44	8686	2933	29906	3608395	6.81	2699.75	295676	631191	283160	88310.1	51.8181	15.446	0.00198871	0.029889	602.596
36.28	119	313.9	12.84	54.55	406212	9	9415	10	1240000	3702	71	34933	7079	177679	69	43	10074	3170	26157	4038703	6.622	3291.78	331139	779153	328236	109010	55.2405	21.7559	0.00225518	0.0374837	3950.3
34.05	119	313.4	13.18	52.57	538473	9	10583	10	389247	3567	363	22786	7793	209918	73	49	12923	3639	27321	4608153	6.61	4026.51	363025	797835	354027	138674	88.5003	32.638	0.0024866	0.0385135	1242.01
33.67	119	313.9	13.72	54.81	606696	8	12571	10	450000	3533	71	20818	8733	301275	74	84	14619	4123	28317	5393688	6.25	4647.41	413103	1077079	439803	161376	97.2431	41.6606	0.0027821	0.0549005	1433.58
33.25	120	316	15.27	62.94	740070	8	15062	10	500000	2833	363	19123	10501	323292	178	64	17162	3191	31255	6131351	6.07	4326.99	454642	1.46721e+06	510279	220248	93.5054	37.4458	0.0033231	0.076492	1582.28
33.86	121	319.2	15.45	63.03	744038	8	15536	10	530000	3013	71	18334	12000	361748	74	64	19173	3611	34574	6852092	6.05	5720.69	507503	1.76454e+06	549642	231515	90.2929	44.7776	0.0037594	0.0913721	1660.4
35.25	122	319.86	15.39	62.02	768679	8	15959	10	550000	3062	363	20029	14531	436642	77	65	19266	3524	36350	7687282	6.49	5675.57	526169	1977898	561458	267410	95.0275	24.8981	0.00454292	0.0952795	1719.5
35.75	122	321	15.5	62.77	1021596	8	15045	10	680000	3043	71	8547	16249	463089	82	65	18099	3472	41338	8481103	6.91	5661.58	536364	1.74389e+06	572939	257119	115.308	49.448	0.00506199	0.0786205	2118.38
38.115	123	319	15.29	60.05	968678	8	12211	10	800000	3050	363	6607	23446	501458	82	65	31004	3441	45013	9655771	6.61	6474.44	662900	1.91133e+06	654270	301628	116.07	82.5361	0.00734984	0.0906451	2507.84
40.48	123	320	14.81	60.44	1378042	8	11965	10	950000	3047	71	5416	5807	555951	82	65	36957	3422	46173	10781043	6.91	6689.05	727028	1892861	676408	296999	145.255	95.5739	0.00181469	0.0856033	2968.75
42.41	124	318	16.03	66.9	1744518	8	12400	14	1070000	3049	363	4835	8082	570662	82	65	33879	3411	51424	12253173	6.88	7259.12	828321	1.93186e+06	716365	304354	155.218	106.822	0.00254151	0.0882998	3364.78
41.92	606	448.85	28.82	53.71	215687	12	14191	17	372400	4576	4880	33501	36733	52601	799	76	1044	3345	21919	4010000	8.277	1516.49	279758	131887	217281	41384.8	10.0256	3.66047	0.0081838	0.00354998	829.676
41.19	607	450.77	28.05	52.83	248223	7	15028	17	467400	5728	5150	33205	58350	57097	799	76	1402	4454	26285	4828029	8.2774	1724.15	316535	281729	241175	47466.7	7.54265	2.44914	0.0129445	0.00755061	1036.89
39.85	620	460.79	29.1	52.24	289273	9	13990	17	601076	4946	5304	34145	73032	66561	799	76	1602	4196	29923	5584094	8.278	1996.07	355524	407023	271972	60430.2	10.8509	3.73923	0.0158493	0.0106706	1304.45
39.99	642	475.17	30.47	53.56	341750	7	14532	17	701876	5187	14694	27002	90865	81473	799	77	1837	4553	34072	6437518	8.1013	2604.38	468743	611367	357681	88163.7	13.7214	3.80285	0.0191226	0.0158817	1477.1
39.21	654	483.96	32.75	55.31	383342	7	15129	17	742632	5161	20090	32799	105084	97888	799	78	2329	4793	39774	7338474	7.8087	3116.84	553694	766979	427494	111375	15.51	4.88652	0.0217134	0.0202953	1534.49
39.49	664	491.31	32.16	51.37	531905	9	14422	17	731456	5532	20479	27085	123068	168681	800	79	20220	5229	41626	7445682	7.3872	3663.21	660086	986031	513154	140539	18.1352	5.35519	0.025049	0.0271678	1488.79
38.49	668	494.73	32.47	51.54	539416	9	15262	17	724561	5816	22689	22500	141052	227793	787	82	22457	5491	46256	9554016	6.85	4415.64	781456	1.34389e+06	646827	181212	19.6471	6.12812	0.0285109	0.0396557	1464.56
38.59	672	497.33	33.39	50.35	967836	9	16096	17	814152	8673	13014	22514	158295	266697	975	84	32812	7543	42137	11818238	6.81	4912.36	878095	1.83189e+06	785644	225067	20.9117	6.38774	0.031829	0.0540889	1637.05
41.25	679	502.25	33.99	50.11	1387275	9	17592	17	814152	10684	52134	30636	201800	348327	976	88	35583	8326	43402	14175807	6.622	5409.29	1.12161e+06	2.41193e+06	945372	286760	23.992	6.24754	0.0401792	0.0725196	1621.01
36.25	682	505	39.07	42.73	1683301	9	20876	17	731000	10396	35345	34999	228737	511304	968	83	37182	8844	78286	16039632	6.61	6237.44	1.14662e+06	2.379e+06	1.09207e+06	352165	28.4356	7.76402	0.0452945	0.071269	1447.52
38.65	686	507.9	40.96	42.56	2113992	9	21541	17	830000	10624	43143	43470	263988	633232	1003	114	44786	9525	67000	18535679	6.25	7109.46	1.40422e+06	2.89758e+06	1204906	418354	36.326	10.8009	0.0519764	0.0912804	1634.18
39.82	689	510.1	45.45	38.01	2507625	9	23664	17	1160000	11758	38950	40756	296437	734317	194	97	54172	10534	115400	20511635	6.07	7956.33	1.61579e+06	3.52357e+06	1.37783e+06	510091	39.5609	12.7856	0.0581135	0.113799	2274.06
40.57	699	517.7	45.76	37.48	3167045	9	26538	17	1200000	6970	41047	37049	321418	814016	1071	98	79045	12709	162800	21493277	6.05	8391.23	1774393	4.09498e+06	1.55593e+06	564188	40.1391	13.3413	0.0620858	0.130743	2317.94
41.22	703	520.38	47.07	37.64	3097572	10	27879	17	1280000	7397	39957	30399	270607	854606	1129	100	82004	14017	208600	24913925	6.49	8309.1	1805518	4.38026e+06	1.82091e+06	594806	39.2982	13.4097	0.0520018	0.129698	2459.74
42.85	708	523	46.97	37.28	3610540	10	28477	17	1430000	6970	40513	13800	306452	900287	778	99	101403	15424	314000	27224199	6.91	8230.72	1.88233e+06	4.57972e+06	1.88424e+06	588326	43.5386	15.8077	0.058595	0.126724	2734.23
44.395	712	525	49.18	40.67	3758497	11	27302	17	1850000	7396	40227	10170	386418	998001	801	100	217331	16932	430300	28698392	6.61	9172.1	2.21739e+06	5923355	2168088	675275	50.4779	19.4085	0.0736034	0.17069	3523.81
45.94	717	532	51.21	43.57	3633715	11	28222	17	2380000	6971	40373	6540	348899	1110034	799	100	273821	18546	378400	31320450	6.91	9281.72	2347124	7002066	2.06472e+06	728797	54.7368	22.8077	0.0655825	0.190474	4473.68
48.78	722	536	59.61	47.65	3451362	11	31082	18	2650000	7396	40298	6032	377156	1264296	799	100	339770	20268	496300	36180632	6.88	9498	2.58198e+06	8627806	2.24109e+06	788960	60.9888	28.2652	0.0703649	0.233963	4944.03
34.69	975	780.26	26.17	49.67	402925	137	19196	22	143563	7947	17530	63158	23848	104670	119	24	1561	7073	38106	7212000	8.277	1371.99	371891	199097	358989	61193.7	9.99667	8.82398	0.00305642	0.00308284	183.994
34.39	972	777.62	25.48	47.76	515024	159	19272	24	236059	8059	9545	68607	73092	112993	119	25	2000	7293	34301	8498523	8.2774	1545.65	414048	536285	396190	74194.4	10.8022	10.2518	0.00939945	0.00833172	303.566
33.69	967	773.79	24.44	45.42	693769	159	19784	22	284246	8859	20081	80663	110434	138446	119	26	2370	7859	47835	9899820	8.278	1816.52	474712	697514	441598	86939.7	14.2157	12.8381	0.0142718	0.0108894	367.343
33.03	963	770.86	24.05	43.82	995989	159	20505	24	252969	9319	6340	101318	153162	141247	119	29	2530	9751	43216	11664415	8.1013	2297.63	559173	937572	616884	103030	19.6281	17.5537	0.019869	0.0150132	328.165
34.42	962	769.79	24.38	42.61	1570533	159	21075	22	209748	10092	42469	97498	257497	163992	119	31	2504	9448	48556	13478900	7.8087	2680.03	710598	1.23152e+06	730257	132232	23.463	23.2079	0.0334503	0.0204876	272.474
35.09	958	766.13	24.57	40.98	2468690	9	22394	24	309629	11716	54821	87281	311745	336445	119	33	42706	12024	59583	14594837	7.3872	3272.03	881734	1506083	876355	175749	29.2257	33.2373	0.0406909	0.0266113	404.147
35.06	955	763.72	25.04	41.35	3036115	9	23584	22	485974	12853	86235	72153	293710	412742	120	34	50815	13033	60365	18751926	6.85	3996.28	1.07175e+06	1.83332e+06	1.11443e+06	238959	36.6675	37.6759	0.0384578	0.0350439	636.325
35.81	953	762.66	25.19	40.58	4021000	9	24278	24	593035	14099	93103	66166	200481	505138	117	36	71348	15916	60451	22680507	6.81	4630.97	1.26564e+06	2.2174e+06	1.32896e+06	292147	39.3184	40.685	0.0262871	0.042694	777.588
37.25	954	762.92	25.59	40.55	5530883	9	25626	22	829605	16965	145965	60740	206056	650342	108	38	99923	20302	61250	26785481	6.622	5779.05	1.57332e+06	2.64264e+06	1.55639e+06	386028	46.5492	48.3337	0.0270089	0.0523083	1087.41
38.52	956	764.9	26.61	40.32	6948546	9	28205	24	1151300	19851	112356	65253	216644	890330	97	43	130711	24214	81342	30522755	6.61	6491.84	1.82184e+06	2756880	1.73093e+06	486206	52.9287	51.0114	0.0283232	0.054527	1505.16
40.04	956	765.2	27.79	40.79	7865895	32	30664	22	1160000	21620	141622	69821	220542	1137909	99	70	143698	26815	93675	35880581	6.25	7471.03	2.18168e+06	3.45006e+06	2.05496e+06	613170	57.6043	56.7489	0.0288215	0.0721392	1515.94
41.08	958	766.5	35.94	19.55	8615231	30	32264	24	1220000	10715	115399	63010	228743	1323743	246	69	190657	17098	195000	41302205	6.07	7903.39	2.49023e+06	3968455	2.33436e+06	693437	28.3031	14.9087	0.0298425	0.0852944	1591.65
44.24	728	767.6	37.98	17.16	9378500	35	34176	22	1290000	10925	138313	61812	230479	1418762	105	58	217879	18410	228356	46028671	6.05	9147.05	2.95318e+06	4601321	2557986	767101	24.3857	14.2741	0.0300259	0.0990814	1680.56
45.8	727	766.77	37.67	17.95	10152500	32	35042	24	1350000	10109	117837	55062	231559	1643600	109	61	242700	19561	285598	51155079	6.49	9121.67	3.04933e+06	4738669	2.57664e+06	811038	22.562	14.6009	0.0301993	0.095224	1760.63
47.74	727	767	38.03	18.52	11182700	35	38154	22	2250000	10678	135779	37115	238724	1548735	121	60	228329	20783	374088	55548915	6.91	9219.33	3.21341e+06	4.78555e+06	2.61842e+06	745108	23.4884	15.6382	0.0311244	0.0902938	2933.51
48.085	727	764	37.5	17.88	11281800	32	33283	24	2900000	10274	119781	14518	242266	1529899	119	60	272407	22082	457800	58163478	6.61	10628.3	3.73603e+06	4904575	2.93618e+06	827776	24.3122	16.8278	0.0317102	0.0971195	3795.81
48.43	727	763	34.81	16.57	11655500	35	35425	22	2920000	10558	133828	8299	258140	1483343	119	60	377790	23461	551659	62872595	6.91	11017.8	3.8992e+06	4596487	2.95103e+06	838068	25.5872	17.2345	0.0338322	0.0871813	3827
46.39	727	760	37.99	23.58	4884800	32	36461	24	3540000	10356	121324	6224	266528	1720700	119	60	330100	24926	654717	71355300	6.88	11937.7	4.05022e+06	4.4669e+06	3.12801e+06	905034	26.1236	18.8074	0.0350695	0.0854289	4657.89
25.12	397	1047.76	37.99	57.42	306307	14	16292	20	6465	7062	1017	53827	3349	93843	70	11	909	5111	19696	3002000	8.277	722.967	189703	125216	271831	53022.2	0.477209	0.174658	0.000319634	0.00144386	6.17031
24.33	399	1054.38	38.89	59.23	340625	14	16090	20	21526	6797	1394	55864	3492	104068	70	12	955	4952	22112	3415594	8.2774	810.5	209568	247183	297467	58702.8	0.284527	0.115708	0.00033119	0.00283223	20.4158
23.48	404	1065.58	38.34	58.78	385845	14	17421	20	76567	8377	3146	63946	3812	119797	70	12	1045	6069	23252	3967973	8.278	944.515	236695	301490	328011	64385	0.412921	0.20083	0.000357739	0.00341791	71.8548
23.7	409	1079.14	38.78	59.52	446646	13	16505	20	118358	8561	3866	68007	4809	148533	70	12	1354	7021	23728	4684517	8.1013	1109.96	282024	466529	383679	86843.1	0.555998	0.278926	0.000445633	0.00533637	109.678
24.52	417	1101.78	39.93	58.31	674993	13	17591	20	164965	9421	2366	64181	6704	189499	70	12	2022	7724	25765	5328693	7.8087	1276.49	341293	595184	454080	126181	0.680717	0.357736	0.00060847	0.00691795	149.726
26.12	427	1126.71	40.56	58.12	903908	13	18533	20	206541	10430	2449	64488	8419	287155	70	12	17355	8753	30688	5785015	7.3872	1602.5	417037	811610	536119	161428	0.727783	0.388433	0.00074722	0.00975114	183.313
26.64	435	1147.61	40.35	58.23	1061578	13	19621	20	261771	11674	1814	88238	11635	343963	70	12	28608	10656	31163	6874419	6.85	1913.06	509554	1.0471e+06	664618	190813	0.862662	0.452527	0.00101385	0.01332	228.101
27.54	440	1167.51	40.73	58.4	1022024	13	22800	20	351700	13075	16917	83057	13302	390348	54	12	28861	13366	37012	8038076	6.81	2010.08	558394	1.36376e+06	800222	240698	0.967872	0.472548	0.00113935	0.0171526	301.239
27.39	448	1186.69	41.29	58.58	1295786	13	25700	20	423100	17135	73000	51762	20111	451750	56	12	35255	15898	39251	9558151	6.622	2249.03	628511	1.63221e+06	927067	290289	1.06178	0.542786	0.00169471	0.0207707	356.538
28.13	453	1200.9	42.04	49.83	1803048	13	28300	20	512000	20674	116033	80166	38967	657696	55	12	43126	18990	64027	11363667	6.61	2405.49	690238	1.64495e+06	1.03615e+06	345000	1.16579	0.520953	0.00324482	0.0207226	426.347
29.74	455	1206.3	43	53.09	2074258	13	32395	20	580000	22633	131188	64761	41702	814085	56	10	51855	21835	67519	13669203	6.25	2652.82	799928	1.97773e+06	1.23642e+06	444192	1.32637	0.623749	0.00345702	0.0262321	480.809
31.38	442	1171	45.32	51.47	1980378	13	35810	20	750000	24460	135524	61731	50388	945431	224	10	61372	24450	75730	15865599	6.07	2454.09	901764	2.40476e+06	1.39873e+06	492457	1.43194	0.686853	0.00430299	0.0338319	640.478
35.98	446	1181.4	48.69	51.85	2388532	13	38546	20	720000	11370	136696	63008	63144	968149	60	13	66241	14841	82300	17771929	6.05	3017.66	1.09002e+06	2.8159e+06	1.57394e+06	511073	1.44913	0.705552	0.00534484	0.0393972	609.446
38.25	449	1188.5	51.81	54	2014560	13	37470	20	830000	12138	137009	46828	62060	1000570	63	14	61702	14840	59169	20530950	6.49	2985.55	1.14258e+06	3.03338e+06	1.63609e+06	537484	1.54573	0.722557	0.00522171	0.0393263	698.359
39.65	449	1195	51.13	54	2057267	13	39760	20	1260000	11676	137091	8851	65221	1087962	70	14	70715	14839	59169	23448313	6.91	2977.64	1.18595e+06	3.26041e+06	1.68655e+06	526951	1.69866	0.810254	0.00545782	0.0394845	1054.39
41.8	449	1200	51.96	58.11	1657362	13	33636	20	1470000	11948	137113	5602	60297	1218277	70	14	83424	14838	164985	26031255	6.61	3293.18	1.38772e+06	3.81375e+06	1931955	578383	2.00563	1.14367	0.00502475	0.0480806	1225
43.95	449	1238	48.23	62.31	1138911	13	38292	20	1790000	11786	137119	4551	62662	1348463	70	14	99620	14838	260010	29196947	6.91	3290.55	1.45225e+06	3.99935e+06	1.85312e+06	600920	2.24847	1.08539	0.00506155	0.046751	1445.88
51.84	449	1239	44.87	63.14	1645199	13	55331	20	2090000	11882	137121	4082	69162	1547911	70	14	120479	14838	345400	33275726	6.88	3438.3	1.78644e+06	4.32484e+06	1.87629e+06	634502	2.41485	0.711974	0.00558208	0.0507353	1686.84
40.73	876	137.16	15.04	28.54	1367893	9	5651	4	274100	4766	53418	27213	62093	101178	677	109	3635	2677	24123	3199000	8.277	5711.01	319048	300170	259836	95807.7	342.52	266.113	0.0452705	0.0264403	1998.4
39.06	906	141.76	15.58	27.07	1361324	10	5605	4	471000	4441	2700	30800	124286	110753	677	111	4465	3055	28661	3971559	8.2774	4193.84	355470	293635	275932	108115	387.133	212.705	0.0876735	0.0250242	3322.52
38.42	935	146.77	16.42	26.08	1348311	11	5920	4	502000	5182	14040000	54000	57024	114794	677	102	5120	3044	33569	4646889	8.278	4621.79	390652	350731	299676	116954	521.837	288.179	0.0388526	0.0288676	3420.32
43.05	977	153.22	19.45	27.66	1322718	10	6297	4	386535	5401	18399500	66600	70746	133694	678	126	5132	3613	40273	5850735	8.1013	5148.53	498700	462199	312870	139962	524.177	360.481	0.0461728	0.0372356	2522.75
44.53	1022	160.38	21.65	27.95	1326194	9	7086	4	515887	5804	2116	68969	95461	163845	677	143	5935	4550	45704	6808196	7.8087	5937.69	616061	784228	373038	188477	463.769	376.166	0.0595218	0.06262	3216.65
45.57	1063	167.24	22.99	27.75	1659646	67	8513	4	547500	5749	26563	53051	127153	270357	681	148	64953	4582	50800	7399980	7.3872	6685.45	752505	1.10381e+06	430775	236368	557.377	442.596	0.0760303	0.089346	3273.74
46.18	1104	173.67	24.76	31.82	1196866	13	8945	4	540600	6412	42879	45779	204243	339324	663	170	83370	5853	53142	9294447	6.85	7689.13	884166	1.13933e+06	514140	292206	601.894	478.126	0.117604	0.0957709	3112.8
51.56	1125	177	24.63	30.68	1898567	13	9509	4	645200	11597	42915	45471	168674	377230	743	169	83952	8371	43300	11580996	6.81	8667.42	1.12617e+06	1.10906e+06	711773	337017	724.241	511.149	0.095296	0.0920103	3645.2
49.15	1146	180.21	29.03	30.45	2775154	5	9909	4	3580000	12375	24552	44454	169653	433820	713	186	95969	10086	37429	13846660	6.622	7307.45	1.26832e+06	1265135	858081	384490	861.142	615.865	0.0941418	0.106015	19865.7
47.95	1178	185.3	31.28	28.31	3005777	5	10623	4	1006700	13883	67187	19108	172566	583700	733	249	121892	11932	208000	15587417	6.61	8444.28	1451570	1344856	954056	463835	970.969	685.271	0.0931279	0.109799	5432.81
50.33	1214	190.9	35.12	30.22	2473038	5	11311	4	1290000	14544	74595	18526	159453	707102	754	322	138129	13642	250200	16801926	6.25	9526.24	1.74522e+06	1.62847e+06	1.08554e+06	567421	1112.71	834.482	0.083527	0.136488	6757.46
51.6	1251	196.8	40.12	30.8	2345251	5	12170	4	1370000	14812	75410	18772	185608	794507	430	231	163750	15739	218400	19501009	6.07	18943.9	1.92568e+06	1.65351e+06	1.20497e+06	638947	1090.92	833.524	0.094313	0.138418	6961.38
54.67	1293	203.4	45.57	34.04	2375472	5	12435	4	1460000	7916	75496	16144	197101	890941	778	248	173878	23545	268400	19720201	6.05	10559	2.17629e+06	1899630	1.30393e+06	666691	1154.99	890.735	0.0969031	0.15437	7177.97
55.71	1242	211.15	49	35.82	1851249	5	13380	4	1440000	8333	75505	17028	209373	1018751	682	258	185764	30313	351500	20502746	6.49	10071.3	2.15171e+06	2.10349e+06	1.30202e+06	725627	1257.84	1081.56	0.0991584	0.153499	6819.8
58.57	1231	221	51.03	36.67	2878578	5	13971	4	1690000	8109	75505	4033	222401	1090629	676	247	212673	33984	461700	21720007	6.91	10012.4	2281187	2.2229e+06	1.32095e+06	780798	1324.51	1405.85	0.100634	0.145562	7647.06
58.365	1221	231	54.68	37.46	3509287	5	14106	4	2090000	8227	75506	2525	237830	1231528	678	255	237386	35789	563900	22920560	6.61	11447.3	2.66018e+06	2701088	1538476	847638	1411.37	1480.89	0.102957	0.176899	9047.62
58.16	1212	243	58.59	37.66	3376144	5	15342	4	2380000	8164	75506	847	172500	1363853	677	249	285559	36637	703600	26101770	6.91	11824.6	2.79213e+06	2.99082e+06	1.54544e+06	894244	1479.76	1534.38	0.0709877	0.178118	9794.24
57.96	1204	261	59.73	47.07	3577976	5	17539	4	2360000	8198	75506	829	197995	1476725	677	254	384332	37027	1022500	30622136	6.88	13995.4	3.4069e+06	3436893	2.21385e+06	895161	1442.55	1627.78	0.0758602	0.191398	9042.15
32.16	584	550	18.5	58.32	867173	68	10377	45	278892	14231	3166	59437	11790	139901	68	17	2995	6343	22212	4363000	8.277	1887.16	255783	171293	280420	67222.4	8	6.76364	0.00214364	0.00376275	507.076
32.57	587	552.61	19.35	55.84	860941	64	11035	45	390310	13813	3223	57488	21588	163892	68	19	3764	7923	24483	5421684	8.2774	2139.68	384364	457919	311123	81694.7	8.68605	6.97599	0.00390655	0.010011	706.303
33.32	591	555.92	20.29	53.69	872278	64	11958	45	393280	14307	4969	71716	30296	198863	68	20	6223	8849	27001	6010774	8.278	2418.01	446572	546958	345879	90376.6	11.3326	7.05677	0.0054497	0.0118855	707.44
39.22	595	559.85	21	50.75	851824	64	12367	45	431934	15675	5159	78831	33780	223667	68	25	5717	10247	28160	7117604	8.1013	2583.73	565321	619067	506561	101434	13.4538	9.47397	0.00603376	0.0136493	771.517
39.3	600	564.66	21.72	50.66	999075	51	13494	45	460637	17304	8623	75494	41354	253062	68	25	6431	12153	30543	8582033	7.8087	3076.61	679820	737340	604746	122942	15.7433	11.6603	0.0073237	0.0167225	815.778
39.55	605	569.39	22.49	44.97	1202461	49	14025	45	461203	19723	72708	65624	31150	332682	68	24	32356	14008	35516	9287212	7.3872	3642.44	816854	872818	715110	152252	16.3531	11.213	0.00547077	0.0207508	809.995
40.41	610	574.06	23.92	41.11	993352	46	14465	45	558170	20800	164713	48378	23890	390568	68	26	40669	14400	40190	12044432	6.85	4233.66	978129	935532	874114	189437	18.0852	12.4501	0.00416159	0.0237909	972.32
41.68	615	578.47	25.25	39.31	1326342	36	15160	45	752645	22658	131365	30878	18806	449578	50	29	45914	15383	29757	14497185	6.81	4464.87	1.06996e+06	1.04938e+06	1.02897e+06	221365	14.9557	8.60785	0.00325099	0.0266382	1301.1
41.69	620	583.14	26.5	37.98	1882838	36	16088	45	863564	30137	193449	24552	13206	515679	51	31	57589	18155	43077	17306728	6.622	5130.03	1.26044e+06	1.184e+06	1.19672e+06	277558	17.6539	9.86924	0.00226464	0.0306613	1480.89
42.64	624	586.8	27.64	32.02	1752665	40	16025	45	1126632	30610	228760	48981	14301	623131	53	43	56423	19685	54208	20687889	6.61	5449.99	1.39117e+06	1.19375e+06	1.34129e+06	314520	21.0262	10.5515	0.00243712	0.0307766	1919.96
44.34	628	591	30.66	31.68	1807704	43	17809	45	1270000	30874	224612	44209	47520	739748	53	52	78933	21245	46763	23719853	6.25	5946.48	1582525	1.52332e+06	1.59901e+06	352985	40.6162	14.9118	0.00804061	0.0412404	2148.9
45.17	631	594	31.04	30.35	1975263	44	19033	45	1510000	30557	225061	43170	40001	776018	295	40	88293	22279	64894	26981269	6.07	6550.42	1.75756e+06	1.8606e+06	1.78829e+06	405999	18.3379	7.32871	0.00673418	0.0516032	2542.09
47.02	634	597.1	31.1	28.95	2061537	47	21334	45	1680000	13868	225012	28083	27705	838763	55	44	98099	20222	56866	28924078	6.05	6818.45	1932119	2.14221e+06	1.99711e+06	450617	26.0067	8.34697	0.00463993	0.0593007	2813.6
49.42	634	597.49	31.58	31.23	2131978	49	23723	45	1790000	10577	225018	31868	11635	986283	56	63	167047	19743	52670	31454786	6.49	6569.84	1.95847e+06	2.22577e+06	2.03693e+06	509836	28.2114	9.43625	0.00194731	0.0573991	2995.87
49.98	634	600	31	32.93	2598113	48	25656	46	2080000	9206	225017	13211	33683	1084686	68	69	115254	19329	58916	35933933	6.91	6606.41	2.00241e+06	2.33545e+06	2.06879e+06	528619	32.0583	10.375	0.00561383	0.0563303	3466.67
49.89	634	604	31.65	31.27	2779066	48	24955	41	2260000	8574	225017	10958	44332	1226156	68	68	137217	18971	67831	40386881	6.61	7569.09	2.30183e+06	2.4421e+06	2351974	592374	32.9184	11.4201	0.00733974	0.0611682	3741.72
49.8	634	605	31.55	33.23	3141669	48	26879	52	2450000	8268	225017	8004	28893	1345144	68	68	169642	18661	84647	45802900	6.91	7826.43	2.38862e+06	2.26507e+06	2328885	643257	30.378	10.0512	0.0047757	0.054181	4049.59
48.93	634	607	37.8	42.97	3315417	48	27762	49	2530000	8115	225017	6034	62272	1473112	68	68	287879	18391	106261	53335154	6.88	8025.8	2.41294e+06	2.21852e+06	2444221	739934	22.859	7.61977	0.010259	0.0531234	4168.04
39.97	598	448.1	25.68	61.85	551035	25	12785	30	240095	5726	1632	24389	18220	67273	831	66	720	3629	27877	2881000	8.277	1120.45	199346	184335	223232	44049.8	10.9351	6.05445	0.00406606	0.00497003	535.807
41.5	609	456.6	24.5	63.39	550998	25	12618	30	664255	6034	1487	24392	26048	73598	717	66	1109	4641	30432	3592488	8.2774	1272.93	238982	302921	246313	55129.4	9.41743	4.44809	0.00570477	0.00801492	1454.79
40.44	633	444.68	24.55	64.96	550270	25	12767	30	423778	6772	1282	23922	31598	94614	831	72	1286	5767	28507	4291387	8.278	1520.05	270963	410725	272439	64833.8	12.9981	7.47729	0.00710578	0.0111578	952.995
49.02	648	455.7	24.59	60.93	536012	25	15364	30	494968	7080	1381	24264	40660	106470	717	73	1833	6134	27643	5161608	8.1013	2171.92	479313	567347	371602	84095.4	14.5271	8.79087	0.00892254	0.0153679	1086.17
46.71	668	469.85	26.14	57.43	534552	25	17058	30	239882	7813	1332	27206	72206	126376	831	73	2351	6776	28427	6245600	7.8087	2724.25	588871	958980	451216	120799	17.752	10.5707	0.0153679	0.026138	510.55
45.24	681	478.9	28.38	59.04	639728	17	18405	30	275022	8923	2136	24667	101174	184910	716	75	22700	7186	29080	6730856	7.3872	3316.86	711824	1.54493e+06	552931	196978	22.5726	13.5338	0.0211263	0.0436701	574.279
43.53	691	486.73	29.83	59.96	614030	9	21958	30	324680	14382	4654	27473	120006	248129	831	72	48088	12181	27791	8528294	6.85	4129.38	867868	2.20186e+06	704592	266157	26.113	17.1486	0.0246556	0.0660405	667.064
42.26	697	491.43	35.31	56.29	2000604	9	24793	30	412092	17322	17619	30453	85746	300537	716	59	88094	14798	40901	10318141	6.81	5049.95	1.07988e+06	3.0006e+06	855070	298863	40.7586	21.959	0.0174483	0.0896602	838.557
41.17	702	494.95	38.07	53.54	3823783	9	24870	30	537615	19805	22370	31988	143016	370147	753	63	179637	18873	32133	12337343	6.622	6641.59	1.34811e+06	3.71735e+06	1.01694e+06	385090	49.0757	26.2949	0.028895	0.113418	1086.2
39.22	618	706.1	47.04	48.13	3716045	21	32911	30	776000	29157	24321	49497	181291	671066	580	70	190348	29287	497521	16895435	6.61	5586.07	1.64061e+06	3.88443e+06	1.27809e+06	546253	47.0896	30.1561	0.025675	0.0832262	1098.99
39.17	621	710.5	50.97	44.12	3585527	21	35733	29	930000	34418	25408	45572	165645	996394	587	98	226720	33720	55193	20655745	6.25	6565.11	1.9405e+06	4.73246e+06	1538929	680588	52.7797	32.6948	0.0233139	0.106572	1308.94
39.42	622	711.5	55.73	38.57	4988691	41	37739	30	1030000	40107	25995	41483	191785	1044694	411	61	260165	39131	62194	23557723	6.07	7850.8	2203478	5.60474e+06	1.77139e+06	754625	54.7154	35.8641	0.026955	0.129775	1447.65
39.88	623	712.8	57.1	39.38	4613509	49	40445	29	1110000	20095	26308	42364	218177	1087882	698	64	290529	42194	183374	25394998	6.05	7993.88	2.4399e+06	6262266	1.96839e+06	825252	56.243	40.1665	0.0306084	0.145214	1557.24
42.75	627	717.72	58.66	40.77	5033556	54	42113	30	1870000	18245	26473	40829	250678	1192865	734	68	372666	48067	60576	30185366	6.49	7945.67	2630114	6.3606e+06	2.37347e+06	839832	57.5433	44.2508	0.034927	0.136552	2605.47
44.99	627	730	61.92	41.83	5404676	57	43880	29	2170000	17125	26560	9011	282976	1190748	852	68	1016998	54304	388300	32812636	6.91	8038.72	2.83162e+06	6.52139e+06	2.4533e+06	862524	57.1233	45.8092	0.0387638	0.129282	2972.6
47.635	627	743	65.14	43.03	4947266	59	42707	31	2580000	16427	26605	9379	302037	1418002	735	68	695921	60874	497700	34891815	6.61	9162.94	3.49929e+06	8566078	2.8264e+06	999976	61.7766	45.5244	0.040651	0.174418	3472.41
50.28	627	758	70.19	38.29	3465052	60	48042	26	3150000	15984	26629	9377	323000	1635053	851	68	919741	67744	577497	40034070	6.91	9470.49	3821771	10218933	2.89229e+06	976401	90.8311	63.1152	0.0426121	0.1951	4155.67
60.6	626	770	77.11	45.12	3395829	60	52285	36	3480000	15700	26641	9377	339150	1940527	735	68	1303222	74877	761674	46672164	6.88	10981.9	5415649	12703251	4158451	1.06631e+06	119.221	87.0914	0.0440455	0.239793	4519.48
32.83	181	457.32	14.78	65.49	12322	17	8482	17	121007	4225	5101	17778	7623	63407	46	30	353	2278	13763	1620000	8.277	475.051	71395.4	43879.4	82708.4	32753.9	3.93597	1.05178	0.00166689	0.00115923	264.6
31.84	183	462.61	13.79	63.96	19704	17	8489	17	60127	3742	1852	24024	10200	70322	46	28	483	2418	15477	1887920	8.2774	537.073	78907.8	89911.7	87670.4	36997.3	2.81014	0.680919	0.00220488	0.00234805	129.973
31.56	185	466.65	13.97	65.49	32133	14	8025	17	55269	4451	938	40571	15200	78302	46	30	434	106	18060	2249273	8.278	634.324	88752.8	110891	94092.3	43052.9	5.57163	1.02004	0.00325726	0.00287064	118.438
36.36	184	464.76	14.24	66.33	53486	14	8162	17	57173	4457	1040	53801	18700	95285	46	33	634	3114	21847	2627746	8.1013	753.399	128210	141909	100170	56321.7	9.10147	2.07419	0.00402358	0.00376901	123.016
35.93	189	471.01	14.4	66.42	94729	14	8460	17	65373	4573	1165	57620	21750	110995	46	33	981	3763	20939	2988974	7.8087	895.417	150761	178916	118416	69919.3	11.2524	2.74457	0.00461774	0.00486453	138.793
33.4	192	479.72	13.89	68.49	162357	17	8880	17	91588	3600	1198	53805	25349	153495	46	32	3527	3881	25392	3221168	7.3872	1029.33	163084	239647	139807	89216.3	15.7175	3.84456	0.00528412	0.00676246	190.92
30.03	195	485.25	14.25	72.82	411857	17	9734	16	95428	3632	1485	54872	30053	193699	47	34	5820	4578	20738	3972983	6.85	1292.83	185471	501623	175749	122569	18.238	6.16841	0.0061933	0.0150911	196.657
29.29	194	489.1	14.86	74.37	460501	14	10453	17	122719	3925	6314	52117	34481	226937	38	37	6660	7585	26503	4815047	6.81	1502.97	211862	729671	211761	158590	20.7728	4.08746	0.00704989	0.021907	250.908
29.67	196	495.04	14.89	73.9	787608	14	11291	16	206138	4006	54053	48140	44005	250298	37	40	7725	8377	26972	5733233	6.622	1849.98	264204	945266	250666	195711	25.0081	6.98281	0.00888918	0.0288353	416.407
28.36	198	501.6	15.32	69.79	1048410	12	12142	17	310638	4112	319937	36963	50246	380352	37	41	9956	63279	30491	6830535	6.61	1979.82	293270	869609	268760	232001	36.0048	9.7596	0.0100171	0.026228	619.294
30.33	199	505.5	15.79	69.08	1629058	8	14265	16	400000	4454	1186827	36823	56498	549380	35	46	11690	9531	39304	8259551	6.25	2259.43	369548	1.18166e+06	318545	299011	37.6063	11.4265	0.0111767	0.0374016	791.296
31.67	201	509.1	16.92	49.36	1974188	27	16915	17	460000	4713	3119673	35374	68427	618634	186	58	55467	10525	42378	9772243	6.07	2685.8	432944	1.29495e+06	365253	347010	37.9886	12.0434	0.0134408	0.0419046	903.555
32.51	208	526.7	18.13	50.42	2281976	23	18181	16	530000	6908	6361223	34918	78585	672139	36	48	65637	12345	50082	11191692	6.05	3038.94	481501	1.51511e+06	406349	368084	38.0672	12.1157	0.0149203	0.0475471	1006.27
34.16	209	530.36	19.39	50.62	2436100	23	19660	17	550000	6510	10756298	38322	88322	766135	35	49	75203	11974	51032	12760476	6.49	2975.02	496956	1.62828e+06	436338	393827	35.8572	11.4599	0.0166532	0.0473057	1037.03
35.53	209	535	18.46	49.47	2704600	23	20661	16	710000	6846	15843146	24287	97473	789720	47	48	73901	12031	77872	14487192	6.91	3003.07	523738	1.72502e+06	452561	386431	36.3178	11.7247	0.0182193	0.046662	1327.1
39.12	209	536	18.72	49.14	2337956	23	15044	17	920000	6560	21077921	18391	107035	866115	46	49	86765	12022	91200	15960638	6.61	3358.89	653091	2.28748e+06	522097	447909	34.1235	11.7716	0.0199692	0.0645641	1716.42
42.71	210	539	18.62	51.66	2526928	23	17522	15	1060000	6802	26015623	15712	117225	936144	46	48	115177	12024	21200	17514052	6.91	3409.71	720750	2772348	498055	469316	37.551	11.8237	0.0217486	0.0744356	1966.6
44.4	210	540	20.14	49.73	2945697	23	18231	19	1160000	6596	30382384	15771	126637	1025944	46	48	129078	12023	109800	20055408	6.88	3978.35	875634	3.50229e+06	545277	513389	39.0741	15.5974	0.0234513	0.0942691	2148.15
43.88	159	431.08	20.05	44.22	-49149	12	15286	16	41469	3917	24088	19999	11682	67753	201	40	1560	4786	16852	3449000	8.277	1433.25	273067	263276	266169	43663.2	5.10346	1.22019	0.00270994	0.0073787	96.1979
42.43	159	431.6	19.44	46.9	-49157	10	15072	16	22040	4194	20055	23347	6020	73186	201	42	1705	5298	17916	3924420	8.2774	1649.83	304058	371481	298568	49741.5	3.93883	1.14226	0.00139481	0.0103983	51.0658
40.68	158	429.07	19.21	49.13	-49142	10	15555	16	310516	4843	7365	29339	6641	83067	201	42	1757	6013	16711	4460401	8.278	1862.82	328385	401567	327284	66177.2	6.99187	1.76661	0.00154777	0.0113059	723.695
39.09	158	429.45	18.36	51.72	-49170	7	17406	16	366010	4406	5945	49861	7071	94745	201	43	1942	5448	20354	5312417	8.1013	1674.23	284249	525480	327888	77922	8.19653	1.93736	0.00164652	0.0151039	852.276
39.28	159	430.44	18.41	51.64	-13964	7	16405	16	393479	4553	66980	53102	25182	121484	201	44	2462	5706	24569	5844098	7.8087	1985.26	338384	817659	389653	93555.9	9.3423	2.58574	0.00585029	0.0243266	914.132
37.27	160	432.67	17.56	51.51	513822	5	16732	16	245313	4828	78487	52513	28859	221599	201	44	8105	6035	26216	6041957	7.3872	2775.04	447886	1078949	463756	117749	10.4005	2.95362	0.00666998	0.033757	566.975
38.31	162	438.29	17.43	52.03	-349998	5	17035	16	297332	5194	40275	52006	32118	274541	201	44	12647	6820	24854	7238876	6.85	3671.35	609201	1.46781e+06	588400	166190	11.2483	3.2316	0.00732802	0.0488898	678.391
39.33	161	437.42	17.21	52.01	481400	4	16951	16	380320	11059	51834	51961	37200	322533	201	46	29274	6489	31736	8143372	6.81	4251.79	725542	1.83188e+06	711562	202537	12.2765	3.30154	0.00850441	0.0614965	869.462
39.44	160	434.03	17.35	52.18	561803	4	18983	16	381000	11119	86633	66448	43756	330764	207	46	23965	7913	34406	8866054	6.622	5057.17	865850	1.93533e+06	833971	260642	14.6534	4.46602	0.0100813	0.0673357	877.82
39.46	160	433.3	18.32	47.71	892083	4	19186	16	536712	11732	112335	83933	61309	406064	216	49	24818	9181	23771	9769124	6.61	5908.81	1.01118e+06	1.73069e+06	932926	291956	17.6321	5.48611	0.0141493	0.0604268	1238.66
40.32	159	430.8	18.54	47.44	703214	4	20439	16	620000	12565	97233	81809	70738	547062	224	51	33701	10580	31206	11419667	6.25	6735.74	1.17341e+06	2.27527e+06	1.12051e+06	341243	20.9842	7.15773	0.0164201	0.0845041	1439.18
41.46	158	429.1	22.24	50.21	579918	4	20728	16	670000	5506	105356	69924	81491	524266	259	50	44332	8723	31730	12762400	6.07	7311.4	1.30043e+06	2.31199e+06	1.27826e+06	392831	22.3636	8.4622	0.0189911	0.0887644	1561.41
42.66	154	427.7	21.42	49.58	649498	4	23397	16	720000	5506	100761	68005	93602	490143	242	51	56610	9298	46085	14130496	6.05	6548.25	1.19667e+06	2.66229e+06	1.41121e+06	385872	22.8333	9.04096	0.021885	0.102887	1683.42
44.03	154	426.24	20.44	51.06	437891	4	24449	16	730000	5483	103289	63191	104830	562400	246	54	34798	8955	59997	15825757	6.49	6062.2	1139619	2.74909e+06	1.41969e+06	396252	24.5195	9.35675	0.0245941	0.0993778	1712.65
47.18	153	422	20.9	53.57	1182779	4	26209	16	710000	5487	101877	35468	115403	599423	243	54	27194	9236	72141	17223407	6.91	5776.4	1156484	2.80224e+06	1.44516e+06	379854	26.8282	9.6669	0.0273467	0.096098	1682.46
52.995	153	415	21.09	56.66	715297	4	23937	16	810000	5486	102659	29700	58159	582762	245	54	39761	9004	86027	18454418	6.61	5721.01	1263489	3.14527e+06	1.57822e+06	412578	29.8207	10.9343	0.0140142	0.114659	1951.81
58.81	152	414	20.43	59.78	490439	4	26193	16	1010000	5486	102224	23212	915	629735	244	54	20098	9194	95498	19994033	6.91	5149.27	1.2522e+06	3.18007e+06	1.31699e+06	396843	31.7372	10.6745	0.000221014	0.111162	2439.61
52.47	152	412	23.37	65.09	147753	4	26730	16	982522	5486	102466	19116	3612	524645	245	54	17580	9038	110660	22408800	6.88	3225.61	698483	3.31655e+06	1.32566e+06	395135	29.7087	10.5717	0.000876699	0.117004	2384.76
41.89		63.27	9.5	63.79	-132047		2914	2	75417			9780		116108			8151		10438	683083	8.277	7368.01	194343		61212.6	103729					1191.99
41.89		63.27	9.5	63.79	-132047		2914	1	77714			9780		117028			8151		10438	704210	8.2774	7337.47	193537		60959	103299					1228.29
41.89		63.27	9.5	63.79	-132047		2914	2	80272			9780		118097			8151		10438	727816	8.278	7143.24	188414		59345.3	100565					1268.72
41.89		63.27	9.5	63.79	-132047		2914	1	83128			9780		119341			8151		10438	754259	8.1013	7246.19	191130		60200.6	102014	30.9783	10.3841			1313.86
41.89		63.27	9.5	63.79	-132047		2914	2	86327			9780		120789			8151		10438	783966	7.8087	7420.36	195724		61647.6	104466	38.2488	17.8657			1364.42
41.89		63.27	9.5	63.79	-132047		2914	1	89919			9781		122478			8151		10438	817440	7.3872	7435.88	196133		61776.5	104684	80.1328	40.3476			1421.19
41.89		63.27	9.5	63.79	-132047		2914	2	93966			9779		124454			8151		10439	855285	6.85	7421.19	195746		61654.5	104478	43.7806	16.2879			1485.16
41.89		63.27	9.5	63.79	-132047		2914	1	98540			9783		126768			8151		10440	898226	6.81	7410.07	195452		61562.1	104321	68.911	15.9018			1557.45
41.89		63.27	9.5	63.79	-132047		2914	2	103729			9774		129487			8151		10443	947138	6.622	7304.15	192659		60682.2	102830	68.9758	62.7473			1639.47
41.89		63.27	9.5	63.8	-132047		2914	1	109639			9795		132691			8151		10448	1003087	6.61	6906.53	182171		57378.7	97232.1	102.229	61.1818			1732.88
41.89		63.27	9.5	63.82	-132047		2914	2	116398			9748		136480			8151		10458	1067377	6.25	7035.18	185564		58447.6	99043.3	86.3205	55.1524			1839.7
41.89		63.28	9.5	63.88	-132047		2914	1	124166			9855		140977			8150		10480	1141617	6.07	6971.9	183895		57921.8	98152.5	34.7661	23.4204			1962.17
41.89		63.26	9.5	64.02	-132047		2914	2	133136			9611		146341			8145		10523	1227804	6.05	6850.68	180698		56914.7	96446.8	18.9693	20.1257			2104.58
41.89		63.34	9.5	64.37	-132033		2915	1	143550			10180		152772			8106		10610	1328442	6.49	6350.24	167498		52757.2	89413.8	66.3088	18.2388			2266.34
41.89		63	9.55	65.24	-131027		2913	2	155710			8922		160530			7816		10788	1446689	6.91	5883.78	155194		48882.5	83012.8	114.286	18.3646			2471.59
41.89		64	9.9	67.48	-60423		2918	1	170000			12074		169954			5934		11155	1586571	6.61	6019.19	158766		50012.7	87446.9	172.656	19.2243			2656.25
33.48		63	11.48	70.85	-114117		2832	2	190000			7984		184714			2043		13192	1730524	6.91	4560.14	96226.5		49768.1	101626	202.698	18.2864			3015.87
41.89		63	11.69	72.08	-357503		3143	1	220000			9326		208501			1780		19796	1847873	6.88	5559.9	146651		79940.6	101600	215.238	19.1575			3492.06
33.83	165	347.83	14.91	72.61	140496	5	6581	7	92203	1508	3402	69977	430	54458	60	17	756	3333	1574	1302000	8.277	374.411	41358.3	54448.7	40411.1	25730	2.01248	0.85674	0.000123624	0.00189124	265.081
32.24	166	349.72	15.01	73.36	140496	5	6486	7	76700	1438	3512	64003	327	66482	60	17	616	3664	2127	1720075	8.2774	462.961	51625.3	78084.7	42407.3	31113.2	0.857829	0.357429	9.35034e-05	0.00269744	219.318
28.11	167	352.29	15.28	70.09	140482	4	6693	7	61380	1547	3511	64105	838	81987	60	18	723	5318	9810	2130172	8.278	586.358	57509.7	116966	48862.2	39461.6	2.1857	0.607454	0.000237872	0.00401082	174.231
28.62	168	355.37	15.67	63.62	139853	4	7278	7	61607	1952	3512	69109	1348	103737	60	19	849	5990	10004	2552038	8.1013	1001.35	100799	174916	95385	51517.4	2.81397	0.790725	0.000379323	0.00607568	173.36
27.72	172	361.85	15.98	58.15	198188	4	8237	7	69685	2210	5692	63905	15799	126338	60	19	998	5693	12223	3039529	7.8087	1325.13	130135	234779	116898	66822.3	3.3992	1.08079	0.00436617	0.00830907	192.58
26.22	174	370.12	16.62	59.89	601680	5	8932	7	102969	2286	12010	80188	14123	186591	59	15	3400	8208	16540	3752051	7.3872	1664.71	155603	351972	146679	88209.5	4.5931	1.49407	0.00381579	0.0128732	278.204
24.97	177	376.63	16.59	51.08	1006395	9	8960	7	151659	2678	44975	83411	14620	248081	58	20	5718	8797	16861	5348166	6.85	2064.28	184898	367557	189268	119240	5.62887	1.95439	0.00388179	0.0142468	402.674
30.14	179	381.09	17.13	59.29	616259	9	9580	7	210000	1882	90305	71646	3546	283856	37	20	6270	8013	30300	5947921	6.81	2007.94	218962	417236	234064	144656	6.69133	2.33132	0.000930489	0.0160771	551.051
25.64	181	383.49	17.92	58.33	1721044	8	12081	7	266148	1939	104145	74126	18352	335183	43	18	11657	9148	22885	6813930	6.622	2759.11	257088	516744	263846	179065	9.41354	3.16436	0.00478552	0.0203485	694.016
22.03	183	389.2	19.94	58.87	1945073	9	10948	7	326712	2126	107551	84674	19185	428503	42	20	14162	10030	18742	7739929	6.61	3412.71	281264	556529	294767	214261	11.1511	3.55242	0.00492934	0.0216328	839.445
22.3	185	393.7	19	64.17	1187231	9	10456	7	420000	1960	109625	14328	31977	608344	41	23	18700	10701	20580	9195000	6.25	3810.83	319676	804346	571967	287159	13.4328	4.44234	0.00812217	0.0326887	1066.8
24.13	185	393.9	21.27	53.38	504400	8	10782	7	460000	1945	110875	108468	32260	616219	303	29	25881	10956	21707	10319500	6.07	3628.3	344948	1015672	400303	340097	14.9183	5.0882	0.0081899	0.0424794	1167.81
31.59	184	390.7	20.17	53.79	-96873	8	11122	7	500000	2299	111623	105625	4309	525220	56	28	15845	11498	20836	10906400	6.05	3325.58	399524	1167823	446328	302941	1.2946	0.503115	0.00110289	0.0494058	1279.75
37.43	182	387.48	19.37	53.53	-89498	9	11226	7	470000	2248	112070	97861	3301	598227	59	30	10688	11814	19970	12007694	6.49	2660.63	380697	1.24119e+06	432001	291584	1.36523	0.504269	0.000851915	0.0493567	1212.97
38.82	181	391	19.19	54.52	114583	8	12202	7	580000	2213	112335	72490	2293	599429	60	29	16646	11694	22536	13291297	6.91	2560.68	382064	1.10597e+06	428897	272771	1.411	0.525937	0.000586445	0.0409345	1483.38
36.62	180	392	19.38	56.99	2042892	8	8613	7	660000	2189	112493	61875	1285	644344	60	29	24553	11739	27451	14466094	6.61	3464.3	447403	1.1741e+06	471877	322420	1.50944	0.592879	0.000327806	0.0453124	1683.67
34.42	179	394	19.73	57.63	2529716	8	9140	9	760000	2173	112587	70305	88616	731960	60	29	17641	11722	28564	16000894	6.91	3514.82	469675	1.13129e+06	479001	393752	1.58528	0.576876	0.0224914	0.0415527	1928.93
35.65	179	394	20.84	60.08	2249758	8	10479	9	900000	2161	112643	69080	14139	729461	60	29	21344	11728	31073	17933643	6.88	3653.15	506338	1.1326e+06	504301	404543	1.6236	0.613669	0.00358858	0.0417823	2284.26
27.08	77	180.41	7.1	50.11	70008	26	3347	10	30545	1557	3299	85027	75	28912	24	52	122	1639	10454	918000	8.277	642.866	31408.5	40476.1	30865.7	20224.7	2.21717	0.0831439	4.1572e-05	0.0027106	169.309
27.89	76	186.56	6.86	46.83	69949	25	3511	10	10128	1375	5327	112237	0	31963	24	51	207	1737	4157	958229	8.2774	706.767	42106.5	93898.6	33702.8	16634.8			0	0.0060806	54.2882
30.98	63	126.47	7.02	54.8	71113	4	2538	10	42760	1789	1724	95178	5378	27767	24	496	251	1413	2313	649860	8.278	981.022	32740.6	104688	21935.5	16147.4		0.134419	0.00425239	0.00999967	338.104
33.5	61	124.12	4.92	57.28	51427	2	2780	10	35266	1853	1947	97591	80	31787	24	52	203	1151	2420	751351	8.1013	932.139	37920.9	76414	27923.4	18647.4	0	0.00805672	6.44538e-05	0.00759935	284.128
30.62	63	127.66	4.88	59.66	109853	4	3042	10	22300	1627	1316	11248	571	50293	24	50	490	1257	2591	825255	7.8087	1115.92	43017.7	67300.8	31914.7	31918.4	0	0.0159973	0.000447282	0.00675128	174.683
29.57	64	130.82	4.84	59.17	107097	3	2945	10	23700	1753	1454	102859	1062	77445	24	47	1840	1209	2787	857324	7.3872	1257.19	48341.1	96269.5	36597.4	39293.9	0.229323	0.0314866	0.000811802	0.00996173	181.165
28.75	67	135.68	5.18	61.81	51366	3	3464	10	37046	1861	4170	98363	1553	88743	22	48	3332	1311	2395	1065726	6.85	1519.74	58221	153832	44022.3	48653	0.368514	0.0523301	0.0011446	0.0165516	273.039
30.37	67	137.21	4.84	63.27	48414	3	3847	10	42000	3304	3625	84959	2044	108448	13	51	3313	5145	3000	1264632	6.81	1592.35	65984.9	193683	51823.7	68147.3	0.33671	0.0701826	0.00148969	0.020728	306.1
31.71	68	138.35	4.93	65.38	134049	5	4026	10	69000	3281	2359	77043	2535	141631	14	46	3424	5611	3000	1489287	6.622	1811.53	79471.6	250775	59970.2	90515.8	0.352006	0.112328	0.00183231	0.0273726	498.735
30.76	68	139.8	5.2	63.73	161471	5	4221	10	59000	3936	2477	74532	3026	151879	14	51	5504	6376	3218	1791030	6.61	2296.6	91022.7	257499	64932.8	117691	0.572246	0.191588	0.00216452	0.0278655	422.031
30.83	85	141.6	4.11	64.01	46427	5	4702	10	90000	4270	2519	65799	3517	178010	17	59	6818	7167	3194	2158307	6.25	2725.45	109536	395711	77169.7	157822	0.706215	0.320969	0.00248376	0.0447131	635.593
31.58	86	143.7	5.94	57.17	169322	5	4702	10	100000	4531	2535	64137	4008	191330	215	62	6866	7992	3877	2511890	6.07	2744.65	124816	557902	87769.3	157046	0.828114	0.402808	0.00278914	0.0639605	695.894
28.9	86	143.5	6.2	59.38	104683	7	5591	10	110000	1353	2540	54812	4499	195428	25	64	8199	7922	4300	2817044	6.05	3160.2	122563	665917	96853.2	160321	0.639024	0.331113	0.00313519	0.0767031	766.551
30.57	84	140.41	5.96	61.8	110581	8	6033	10	120000	1111	2542	45940	4990	240148	25	64	8679	7544	6411	3031637	6.49	3027.24	126143	681918	97153.4	159840	0.952924	0.510471	0.00355388	0.0748323	854.64
30.87	82	142	5.97	62.34	337402	8	6194	9	170000	1313	2543	30068	5481	258210	24	59	10208	7679	7055	3388702	6.91	3023.27	128878	739374	96969.7	182861	1.05634	0.769429	0.00385986	0.0753525	1197.18
30.895	82	143	6.2	62.87	315884	8	5783	14	240000	1140	2543	27812	6944	309621	24	59	13994	7630	9269	3980866	6.61	3533.84	146550	749864	109422	194409	1.11888	0.631715	0.00485594	0.0793314	1678.32
30.92	82	144	6.27	68.7	363359	8	5637	4	340000	1285	2543	19886	5845	311272	24	59	24809	7647	1350	4307453	6.91	3442.11	150020	708879	108167	185973	4.23611	2.49178	0.00405903	0.0712412	2361.11
43.59	82	143	6.95	69.54	393769	8	5617	5	400000	1161	2543	18501	6069	324678	24	59	28066	7641	1500	4708183	6.88	3652.34	225829	691568	112200	195919	2.16783	1.18469	0.00424406	0.0702927	2797.2
24.15	892	1066.57	32.09	68.23	56199	11	12043	5	60031	5643	5080	6797	1187	79034	42	5	731	3322	13490	2478000	8.277	471.185	120668	71766.6	174748	38108.4	0.0937585	0.02719	0.000111291	0.000812943	56.2842
26.63	899	1074.68	32.62	68.88	85324	11	12167	5	61517	4817	4841	8133	2055	87702	42	5	879	3370	15205	2824734	8.2774	454.018	127798	136312	190911	41780.6	0.093051	0.0148882	0.00019122	0.00153237	57.2422
23.49	915	1094.37	32.17	70.73	132364	11	12482	5	72699	6020	4828	12544	3429	108944	42	5	792	3816	16808	3165484	8.278	554.296	138364	175884	209190	47389.4	0.0913768	0.0255855	0.000313331	0.00194149	66.43
25.81	930	1112.51	31.48	70.93	210041	11	12435	5	88920	6551	5091	23653	4562	130481	42	5	982	4717	17590	3672778	8.1013	630.214	173620	250588	233288	61698.6	0.13483	0.0377525	0.000410064	0.00278036	79.9274
25.76	945	1130.4	30.87	70.18	412265	10	12810	5	119795	7102	4671	23145	6015	155691	42	5	1033	5200	20113	4378944	7.8087	699.157	201992	339328	274659	90906.7	0.557325	0.16079	0.000532113	0.00384422	105.976
27.1	976	1166.72	30.87	69.98	935099	10	13785	5	155572	7752	3251	18382	7273	273564	42	5	7659	5661	24553	4714573	7.3872	933.96	251040	464323	323725	117239	0.711396	0.204767	0.000623372	0.00538733	133.341
26.93	993	1188.08	30.61	70.29	1108723	10	17629	5	199943	7364	1461	13661	10577	347393	43	4	9704	9074	25414	5648749	6.85	1157.74	309774	620023	402191	150584	0.967948	0.274903	0.00089026	0.00761854	168.291
25.4	1009	1206.76	31.01	69.87	1247912	10	20219	5	274200	8076	1071	12902	11342	393420	26	4	10180	11122	31138	6504412	6.81	1259.36	320019	816700	489116	192680	1.1767	0.365742	0.000939872	0.0099379	227.22
24.81	1024	1224.35	31.69	70.08	1942203	10	22050	5	318793	9519	2609	11926	15763	451539	31	4	13843	13255	35451	7602751	6.622	1520.58	357991	955883	568282	227545	1.34765	0.561664	0.00128746	0.0117899	260.377
25.85	1036	1238.5	32.2	69.88	2921786	10	23705	5	389257	11023	5765	21771	28982	610880	31	5	15167	15456	55484	9067091	6.61	1753.03	405374	949010	637347	272786	1.77634	0.541523	0.00234009	0.0115924	314.297
25.89	1028	1229.2	32.66	68.77	2625121	9	26854	5	460000	11877	6743	22175	36341	852638	32	5	26306	17329	75461	11128655	6.25	2037.82	468484	1.07007e+06	763163	371804	2.0925	0.636868	0.00295648	0.0139287	374.227
25.19	945	1130.8	33.97	51.32	3354666	9	28832	5	560000	12810	6955	20604	44242	927743	252	6	30490	19043	58822	13116278	6.07	1820.42	518651	1.32409e+06	870156	407293	2.64645	0.818007	0.00391245	0.0192905	495.225
25.42	1034	1236.9	34.02	49.35	3875577	9	31936	5	620000	7216	6998	19088	44890	904290	28	6	27769	17861	60138	14960329	6.05	2564.74	573376	1.55739e+06	965726	433122	4.21877	1.05229	0.00362923	0.0208117	501.253
32.35	1040	1244.35	35.13	49.9	4419746	9	34731	5	820000	8076	7007	18870	49052	932117	37	6	27009	17857	70330	17318038	6.49	2472.39	704389	1.67476e+06	1.01564e+06	451947	4.64781	1.10497	0.00394198	0.0207379	658.979
33.84	1042	1259	36.28	50.05	4888319	9	36289	5	1040000	7579	7008	5846	51668	965144	42	6	25997	17853	80926	19521732	6.91	2466.03	735614	1.78807e+06	1.05056e+06	456600	4.89778	1.28235	0.00410389	0.0205533	826.052
36.005	1043	1258	35.52	51.43	5859762	9	27661	6	1310000	7855	7009	2584	53557	1016845	42	6	33729	17850	128653	21855844	6.61	2770.61	887191	2.15927e+06	1.21523e+06	508347	5.61463	1.38906	0.00425731	0.0259672	1041.34
38.17	1043	1259	33.84	56.46	4337376	9	33280	15	1690000	7698	7009	1928	56192	1136803	42	6	38983	17848	98119	24601741	6.91	2854.95	950236	2.35477e+06	1.22525e+06	573127	6.32566	1.47669	0.00446322	0.0270673	1342.34
41.21	1044	1257	36.93	58.07	5102183	9	35858	16	2100000	7786	7009	1483	58604	1207467	42	6	43637	17845	108109	27925179	6.88	3332.34	1.19045e+06	2.66488e+06	1.51719e+06	592758	7.12761	2.6237	0.00466221	0.0308144	1670.64
47.32	10	266.93	16.48	40.01	150836	24	9914	44	27986	3072	2	38095	985	41811	50	22	994	6176	10138	1652000	8.277	899.239	112863	97956.8	83490.9	47565.5	48.7019	18.3831	0.000369011	0.00443368	104.844
46	10	268.9	16.3	40.83	139383	25	9759	44	47105	3112	3	40066	1410	48833	50	23	987	6531	10534	1827250	8.2774	1007.76	124408	128024	92105.6	51734.4	54.6672	20.0409	0.000524358	0.00575182	175.177
44.68	11	270.88	16.12	41.64	152849	25	9603	44	66223	3153	3	42890	1835	58533	49	25	965	6887	10931	2002500	8.278	1102.66	134377	155576	99551	55279.2	133.749	54.7659	0.000677422	0.00693812	244.474
42.33	11	270	14.83	38.54	137241	25	9666	44	61000	3771	4	45000	3945	72202	50	21	917	8663	10077	2288800	8.1013	1365.88	157208	296372	123902	64958.1	181.296	73.4556	0.00146111	0.0135494	225.926
43.17	11	269.96	13.78	37.5	285509	24	9594	44	81000	4178	6	85617	3661	93134	49	26	1192	9716	12500	2564600	7.8087	1713.85	199817	239646	148151	83907.9	203.993	68.5906	0.00135613	0.0113682	300.044
42.46	11	270.56	14.83	39.4	282273	24	10454	44	107600	5003	6	83466	4924	137567	50	28	8131	11021	13705	2674700	7.3872	2212.42	253883	318352	179710	113968	231.963	86.9951	0.00181993	0.0159281	397.694
40.81	11	272.48	16.03	43.42	369084	24	9725	44	157100	5694	7	83530	5757	211303	48	29	12930	11988	9700	3193000	6.85	2827.01	311750	466608	228921	164239	233.779	90.4381	0.00211282	0.0249992	576.556
41.12	11	271.76	15.93	44.53	549744	14	10463	44	183800	2871	7	87398	8300	240175	52	27	15631	10098	10832	3800101	6.81	3517.17	390216	651265	301139	219902	152.561	72.5977	0.00305417	0.0351905	676.332
38.31	11	271.3	15.89	44.85	1013963	14	10677	44	220335	3165	9	99489	8450	294539	44	24	15864	11352	10836	4471989	6.622	4180.7	433280	783356	357493	252308	194.213	99.6098	0.00311463	0.0436034	812.145
36.74	11	270.4	16.26	45.8	1033701	14	11489	44	267500	3620	10	81106	9729	365328	63	31	20269	13699	13912	5043200	6.61	5185.8	484506	926868	401849	293529	198.967	94.2949	0.003598	0.0518573	989.275
34.95	11	266.4	16.8	47	889203	14	13263	44	340000	4217	11	85120	10752	414693	50	66	24046	15928	14678	5946700	6.25	6218.43	551424	1061841	478940	347767	220.856	134.49	0.00403604	0.0637742	1276.28
33.92	10	253.2	18.04	47.09	2365419	15	13154	44	370000	4853	12	76915	23144	412843	161	74	31339	17097	14795	6599253	6.07	6663.29	571823	1272738	538305	370045	254.053	178.77	0.0091406	0.0828107	1461.3
37.21	11	265.9	18.33	47.99	1877484	30	13393	44	400000	4689	13	79905	5981	419538	59	61	35378	18060	17494	7094333	6.05	7002.94	659420	934858	586836	405738	247.064	160.031	0.00224934	0.0581128	1504.32
39.06	10	259.3	18.18	48.08	1752318	33	14091	44	420000	4362	13	81404	3568	476649	83	63	39814	19537	16373	7780692	6.49	6775.02	670247	1.06838e+06	585816	401944	214.403	129.605	0.00137601	0.0634862	1619.75
40	10	259	20.39	47.42	470518	33	13606	44	470000	4189	14	27993	4612	501899	72	65	34328	21133	20999	8393781	6.91	6388.44	645756	978412	597878	411084	259.827	167.393	0.00178069	0.0546693	1814.67
44.635	10	260	18.41	53.21	425882	33	13854	44	460000	4095	15	21731	4822	487322	78	65	18871	22859	22584	9001272	6.61	5818.54	647858	1095786	659613	445389	275.236	199.78	0.00185462	0.0637604	1769.23
49.27	10	256	17.93	53.39	302032	33	12548	42	440000	4044	16	17026	13416	495770	75	65	15352	24725	19069	9882260	6.91	4763.61	593712	1118844	652650	432170	281.395	191.111	0.00524062	0.0632487	1718.75
48.73	10	255	19.58	60.79	682952	33	12584	42	680000	4015	17	15065	2918	536350	77	65	13596	26741	22400	11364524	6.88	4445.23	548482	1.1899e+06	310941	433806	296.526	221.878	0.00114431	0.0678236	2666.67
47.74	124	213.45	24.77	70.01	696963	3	7116	5	58331	3694	7	31636	5552	49063	792	102	408	3343	15002	2078000	8.277	1778.42	182666	158579	111154	41113.9	14.0548	2.70789	0.00260108	0.00897586	273.277
47.82	124	213.89	21.2	67.6	675115	3	6983	5	86939	3508	8	36506	10546	53306	792	104	516	4155	16789	2554496	8.2774	2222.36	229730	245254	145469	49698.2	5.61036	1.65973	0.00493057	0.0138526	406.466
48.49	125	214.7	21.67	68.38	596426	7	7344	5	140318	4381	8	74428	23940	67072	792	105	669	5543	14490	3072648	8.278	3023.88	285278	361886	179744	60680.3	13.973	4.45272	0.0111504	0.0203617	653.554
56.31	124	213.49	19.87	65.9	368246	7	8449	5	162716	4546	8	107676	40345	77296	792	107	689	6540	16344	3795946	8.1013	3328.91	479880	527144	349402	69856.8	18.7362	6.98862	0.0188978	0.0304787	762.172
55.29	125	215.81	20.25	67.52	459317	7	8969	5	200489	4622	11	121131	48323	89585	792	108	717	7663	16625	4530845	7.8087	4066.69	583065	644184	422946	88455.6	27.3532	13.163	0.0223915	0.038226	929.007
56.62	128	220.84	20.63	68.93	769442	7	8230	5	232181	4684	12	57615	60322	148773	793	106	7150	7976	18465	5113839	7.3872	4974.43	738139	722027	510035	119001	37.6743	20.3445	0.0273148	0.0442584	1051.35
56.16	130	224.3	22	69.97	229422	8	10128	5	263278	5295	12	81597	70744	181912	783	109	14818	9577	17710	6405628	6.85	5989.69	892637	806216	643764	160808	35.9786	23.7817	0.0315399	0.0524724	1173.78
59.16	132	227.37	22.47	71.13	792712	8	13495	5	330765	2145	12	74041	77576	221858	897	107	17595	8184	20016	7758896	6.81	7441.56	1.18439e+06	1.01661e+06	780851	201125	37.6039	24.2205	0.0341188	0.0656559	1454.74
58.71	133	229.56	22.31	70.83	1879576	8	11418	5	283000	2452	13	74041	83676	274673	938	121	19254	9659	23126	9298100	6.622	8121.74	1.3292e+06	1.06937e+06	918152	215127	40.9479	30.6505	0.0364506	0.0703463	1232.79
58.69	133	232.3	22.73	70.02	20440175	14	11607	5	361000	2466	14	107187	88559	316949	957	124	22286	10100	21405	10536800	6.61	8666.34	1471339	1.1879e+06	1.02483e+06	294383	44.0564	36.2051	0.0381227	0.0773625	1554.03
58.68	132	230.3	23.16	68.34	999461	14	11723	5	420000	2927	14	99375	61694	342607	987	97	23137	14733	24683	12432682	6.25	9984.4	1.71576e+06	1.53713e+06	1.20738e+06	325183	47.7994	40.6976	0.0267885	0.106792	1823.71
63.05	136	234	29.94	72.13	1455446	14	13558	5	450000	3230	14	96190	80688	374967	263	134	31291	17971	55225	14146189	6.07	13649.6	2.01381e+06	1.77333e+06	1.34619e+06	347441	50.2252	47.7544	0.0344821	0.124849	1923.08
66.36	138	237.9	30.13	71.48	1563702	14	14493	5	450000	2256	14	91360	58847	385566	977	33	36005	20598	77948	14808828	6.05	11171.8	2.23585e+06	2.02159e+06	1.46233e+06	361962	51.7179	53.2602	0.024736	0.140457	1891.55
67.86	139	238.58	29.62	71.26	1024475	14	16777	5	450000	2209	14	67279	44610	492723	986	151	25504	22967	86491	16839561	6.49	10891.8	2.25068e+06	1.73707e+06	1.45256e+06	387033	54.6311	52.8162	0.0186981	0.112186	1886.16
68.56	139	241	29.38	71.4	1346973	14	17775	5	460000	2170	14	52316	87935	527952	776	39	42768	25609	100791	18660141	6.91	10282.4	2.16714e+06	1.8418e+06	1.47555e+06	418300	57.5149	65.1366	0.0364876	0.110598	1908.71
68.615	139	243	29.49	73.31	1858692	15	17788	5	520000	2136	14	31024	36775	535916	793	130	36607	28554	135757	19534119	6.61	10046.4	2.13436e+06	2.08511e+06	1.5549e+06	412612	57.4325	69.2657	0.0151337	0.129814	2139.92
68.67	139	246	30.94	73.56	1793994	15	17957	5	2400000	2108	14	23885	19928	510864	792	44	33397	31838	27627	21740867	6.91	8947.37	1.91763e+06	2.15269e+06	1.54197e+06	343106	57.2053	65.3027	0.00810081	0.126639	9756.1
66.41	139	249	34.49	76.87	2288373	15	18537	37	2420000	2084	14	22245	25733	501030	792	116	71868	35499	28173	23916363	6.88	8409.85	1.74871e+06	2.31552e+06	1.01563e+06	394297	57.19	72.1361	0.0103345	0.135164	9718.88
32.24	282	277.84	11.08	60.81	29115	4	4798	7	39109	3129	1129	11461	4200	28090	90	20	246	646	12562	746000	8.277	681.165	60993.9	65163.8	63080	15784.8	0.719839	0.143968	0.00151166	0.0028336	140.761
31.82	282	278.32	10.59	56.94	36258	4	5480	7	41166	3351	1108	7560	4527	31045	89	20	326	799	9420	895421	8.2774	738.086	65306.3	74063	68344.3	16853.7	1.0779	0.233544	0.00162654	0.00321487	147.909
30.8	281	276.98	10.41	57.23	45569	6	5565	7	24339	3600	1195	8650	5170	39002	90	20	307	914	10090	1052956	8.278	831.56	71106	84781.2	40249.3	19512.7	1.04701	0.28883	0.00186656	0.00369765	87.8728
35.17	281	276.72	10.15	56.17	57820	3	4263	7	48302	3832	1364	27458	1095	39676	89	21	357	1051	8044	1190054	8.1013	823.283	80166.6	92918.8	85964.7	23943.1	1.12027	0.27826	0.000395707	0.00414485	174.552
35.52	286	281.76	10.2	50.8	85612	3	4380	7	61447	4067	1283	32259	6177	44841	90	21	486	1263	8698	1365379	7.8087	957.651	94988.6	118586	100511	32010.8	1.31317	0.318914	0.00219229	0.00538985	218.083
34.36	290	286.08	10.48	52.01	274700	2	4415	7	78027	4577	343	30011	6122	68785	89	22	4478	1266	10003	1528554	7.3872	1162.89	113449	159346	121899	41915.2	1.88758	0.633526	0.00213996	0.00754002	272.745
34.42	292	288.21	10.83	50.73	329630	2	4500	7	83332	4999	15257	24073	9641	93398	91	22	5026	1498	12923	1858442	6.85	1670.91	144471	234679	159863	64262.9	2.29	0.890743	0.00334513	0.0118871	289.136
35.34	295	290.63	11.28	61.01	329854	2	6493	7	118473	4989	22022	13839	11235	124785	87	23	8316	2072	15192	2225524	6.81	1900.4	168995	355955	195793	93229.2	3.54402	1.09032	0.00386574	0.0179849	407.642
34.9	295	290.96	11.94	60.98	668609	2	7821	7	365500	5198	27995	13400	15439	134184	107	23	9653	2656	19084	2665755	6.622	2492.05	214181	514581	241833	111874	3.8837	1.83673	0.00530623	0.0267074	1256.19
34.35	299	295.3	12.01	57.57	709924	2	7717	7	317300	5762	25468	19733	17108	156291	136	23	13450	2724	11271	3203602	6.61	2954.88	250223	614136	271044	137270	4.4023	1.85639	0.00579343	0.031463	1074.5
33.64	296	297.9	12.54	56.93	1144000	2	10656	7	310000	6306	25415	21768	21144	260406	133	24	18020	3321	12400	3819814	6.25	3535.54	293946	848909	323435	164823	4.26318	1.64503	0.00709768	0.0455943	1040.62
32.81	300	300.5	13.61	57.79	1358900	2	10288	7	340000	7088	25414	24009	24674	256159	204	28	20781	4031	13774	4488289	6.07	3332.26	329085	1.09604e+06	368764	180202	4.25957	1.69897	0.00821098	0.0600886	1131.45
32.73	304	296.5	13.86	59.04	1062400	2	11019	7	430000	6542	25414	23510	5880	278264	136	30	24583	4624	16495	5163354	6.05	4387.83	357182	1.30011e+06	409439	201539	5.76728	2.123	0.00198314	0.0724768	1450.25
34.08	308	300.41	13.77	59.09	1311705	2	11589	7	430000	6249	25414	22400	6474	330400	134	31	30200	4817	28817	5929168	6.49	4285.37	364837	1.40263e+06	416795	198534	7.09031	2.51687	0.00215505	0.0719423	1431.38
35.72	309	304	13.97	60.81	1425100	2	13716	7	550000	6275	25414	12600	6998	373700	130	31	37400	4857	39656	6845364	6.91	4206.07	378078	1.37405e+06	422771	206544	8.28947	2.94604	0.00230197	0.0654112	1809.21
36.675	309	304	13.77	61.18	926000	2	9632	7	590000	6272	25414	4286	3174	366423	132	31	38180	4865	48764	7671740	6.61	4803.48	446718	1.49544e+06	489029	223364	9.90132	3.32115	0.00104408	0.0744209	1940.79
37.63	309	305	16.12	78.4	2224064	2	9787	8	670000	6273	25414	3967	4031	356018	131	31	52106	4867	58918	8408700	6.91	4951.29	473101	1.38763e+06	513241	229173	10.7541	3.42582	0.00132164	0.065841	2196.72
43.27	310	305	14.44	68.64	1565464	2	10797	8	790000	6273	25414	3647	3697	399041	131	31	66219	4867	66567	9511400	6.88	5632.31	620460	1354874	560172	251964	11.2787	3.78622	0.00121213	0.064567	2590.16
35.4	472	481.66	19.66	51.22	-31934	12	11298	10	32824	4025	1756	117531	1835	59566	209	14	303	2249	12792	2322000	8.277	631.388	106940	104047	71535	25999.8	4.73363	1.45331	0.000380974	0.00260986	68.1477
36.15	475	483.91	19.78	51.55	-30152	12	11311	10	65647	4112	1499	124044	2157	64481	209	14	338	2314	13674	2680284	8.2774	708.341	123583	139416	77303.2	28305.7	31.2455	2.1223	0.000445744	0.00348059	135.66
34.34	480	489.75	19.86	50.34	-26758	12	12159	10	122338	4360	3533	128762	2512	72853	209	14	429	2416	16011	3041826	8.278	801.931	134073	186438	104114	29966.9	7.82032	2.77489	0.000512915	0.00459871	249.797
35.68	485	494.26	19.68	53.84	-20295	12	12947	10	139227	4717	1892	128769	1380	96370	209	14	502	2836	17307	3566230	8.1013	1023.91	179743	247082	157340	35378.8	8.05244	3.30191	0.000279205	0.00617065	281.688
34.69	490	499.69	19.97	54.58	2485	12	14287	10	95602	4827	1707	125751	2735	113852	209	15	791	2784	21768	3783911	7.8087	1159.56	199913	320626	182868	49059.4	9.00558	4.52834	0.000547339	0.00821711	191.323
33.78	497	506.84	20.15	54.82	-46800	18	15740	10	125597	5272	7561	123934	4298	161857	209	15	3937	3190	24118	3922911	7.3872	1401.18	236917	471856	217018	72587.6	11.1278	5.68888	0.000847999	0.0126026	247.804
31.26	501	510.45	20.78	55.68	-86097	18	16630	10	159424	5984	10195	119669	3777	221523	208	15	5518	3234	26006	4867505	6.85	1855.37	290092	691552	274520	103518	15.8879	6.39841	0.000739935	0.0197779	312.32
32.27	506	516.38	21.6	58.06	784800	12	16857	10	216272	9613	8294	96173	4058	270563	176	21	7298	4714	18076	5886141	6.81	2116.83	342237	973491	304352	130160	20.392	3.2464	0.000785855	0.0276832	418.823
29.32	510	520.09	21.68	58.44	1414200	12	17528	10	305601	10677	149524	86305	3500	345745	218	20	8223	5042	20415	7117937	6.622	2700.21	386986	1.26203e+06	356017	181882	26.9184	6.56981	0.00067296	0.0366441	587.593
27.07	516	525.7	22.57	56.62	1987900	10	18905	10	368684	12766	86348	69779	6269	464627	200	20	9634	6178	23823	8262495	6.61	3159.64	419572	1384262	392920	216540	45.7675	1.34197	0.00119251	0.0398363	701.32
26.29	518	527.9	22.74	57.22	2366400	10	20849	10	530000	13356	93606	67248	7080	643765	223	20	12457	7192	27600	9885355	6.25	3746.63	484665	1741218	469858	276894	61.9436	4.53431	0.00134116	0.0527742	1003.98
25.2	523	533.2	25.74	47.35	2807625	11	22798	10	570000	14069	92502	57755	7561	612997	417	24	14474	8052	26425	11481924	6.07	4087.57	549027	2.29304e+06	538326	311211	22.1305	14.1656	0.00141804	0.070849	1069.02
25.79	517	526.7	25.71	47.14	3216082	12	25793	10	640000	7575	92663	57183	10356	600643	231	23	12936	11188	30346	12857896	6.05	4851.75	619309	2.82214e+06	607140	314739	24.682	16.3847	0.0019662	0.0885647	1215.11
27.21	518	527.59	26.72	48.73	3442787	14	27007	10	670000	6252	92639	52734	13443	647314	244	23	11712	12915	33736	14561800	6.49	4635.04	626128	3.21706e+06	642100	320407	26.5358	18.1866	0.002548	0.0939547	1269.93
27.63	521	530	27.12	48.59	3654950	13	28302	10	890000	5673	92643	17464	1995	688056	251	23	20167	14711	41199	16420127	6.91	4753.77	654044	3.56067e+06	681689	335540	28.3019	20.8506	0.000376415	0.0972249	1679.25
29.355	523	468	23.92	49.95	3126824	13	23217	10	1050000	5400	92642	3712	7678	656749	251	23	29145	16554	44013	18214864	6.61	5340.47	712415	4.5593e+06	624260	352891	34.188	28.3859	0.0016406	0.147384	2243.59
31.08	526	460	23.95	52.05	3020329	13	24172	10	1230000	5267	92643	2119	9016	656749	251	23	29145	18425	45810	20200746	6.91	5186.99	704665	5307847	643209	330626	36.9565	30.1614	0.00196	0.166987	2673.91
40.07	528	458	23.64	55.26	2281479	13	25149	27	1440000	5201	92642	1627	10019	645932	251	23	16095	20303	50800	22560632	6.88	4688.49	819202	6.42677e+06	838635	376065	38.1604	34.477	0.00218755	0.203957	3144.1
36.77		56	4.06	59.52	363309		3360	4	125582			2229412		140790			29989		12367	2480305	8.277	11857.9	268767		51944.7	134704					2242.54
36.77		56	4.22	59.52	363318		3360	4	127337			1707140		140793			29089		12368	2488064	8.2774	11808.8	267653		54958.4	137671					2273.88
36.77		56	4.39	59.52	363334		3360	4	129367			1306384		140798			28081		12370	2497623	8.278	11496.2	260568		56870.8	130339					2310.12
36.77		56	4.57	59.52	363365		3360	4	131719			999068		140806			26959		12373	2509409	8.1013	11661.9	264323		61350.5	136246	24.2393	6.30357			2352.12
36.77		56	4.76	59.52	363426		3360	4	134451			763556		140821			25717		12378	2523954	7.8087	11942.2	270677		66843.7	135088	42.3214	2.14505			2400.91
36.77		56	4.98	59.52	363542		3360	4	137633			583187		140848			24352		12385	2541928	7.3872	11967.2	271243		71302.9	140154	35.8929	2.56339			2457.73
36.77		56	5.21	59.52	363768		3360	4	141350			445139		140896			22864		12394	2564168	6.85	11943.5	270707		75788.4	134748	46.6071	7.96955			2524.11
36.77		56	5.46	59.52	364203		3360	4	145706			339549		140983			21255		12408	2591740	6.81	11925.6	270302		80634.6	140063	16.4286	0.577498			2601.89
36.77		56	5.73	59.52	365044		3360	4	150834			258838		141137			19535		12429	2625996	6.622	11755.2	266438		84734.1	132220	23.3929	0.808982			2693.46
36.77		56	6.03	59.52	366672		3360	4	156896			197185		141413			17719		12458	2668673	6.61	11115.2	251934		85458.7	130974	20.8929	0.766829			2801.71
36.77		56	6.35	59.52	369837		3360	4	164100			150119		141907			15828		12501	2722017	6.25	11322.3	256626		92896.9	126904	61.25	2.04035			2930.36
36.77		56	6.7	59.52	376022		3360	4	172711			114213		142793			13891		12564	2788968	6.07	11220.4	254318		98294.7	132715	18.0357	0.862849			3084.12
36.77		56	7.09	59.52	388255		3360	4	183074			86838		144390			11945		12655	2873422	6.05	11025.3	249896		103179	123074	10.5339	1.75243			3269.18
36.77		56	7.52	59.53	413002		3360	4	195640			65981		147287			10031		12789	2980611	6.49	10219.9	231641		102224	121412	10.9732	1.72523			3493.57
36.77		56	7.99	59.62	465316		3360	4	211011			50101		152607			8197		12986	3117693	6.91	9469.23	214626		101286	105206	5.53571	0.257395			3768.05
36.77		56	8.51	60.23	585760		3360	4	230000			38018		162590			6490		13276	3294641	6.61	9687.16	219565		110866	115667	7.48214	0.346713			4107.14
32.36		56	9.15	62.6	775847		3375	4	260000			29021		174992			5196		13998	3613275	6.91	8032.69	160688		111541	99063.3	4.26786	0.768893			4642.86
36.77		56	9.99	62.92	875385		3977	4	310000			22440		180983			4463		15432	4177119	6.88	8947.99	202812		118520	109873	2.33929	0.0716019			5535.71
48.63	179	948.27	92.67	44.02	310839	55	34658	48	115319	6241	2208	39338	20500	205739	455	61	6202	8907	48970	9778000	8.277	1569.77	723914	436322	675774	127860	18.9819	7.98507	0.00216183	0.00555907	121.61
47.23	180	954.31	92.33	43.89	320935	55	33405	48	643000	6458	2865	39339	22603	225719	455	62	5755	9518	59042	11536951	8.2774	1780.29	799898	521874	747184	145519	15.299	6.35643	0.00236852	0.00660666	673.785
45.34	183	970.23	88.13	44.65	335805	161	33998	48	1237400	7318	6031	43364	40500	250090	455	61	6424	9940	60245	12612396	8.278	2012.98	878277	613892	815468	173317	18.944	8.72474	0.00417427	0.00764349	1275.37
48.32	184	974.84	70.84	46.61	358065	161	35397	48	2113000	8044	5375	60319	36604	268574	455	62	6728	9830	61981	14614904	8.1013	2194.52	1.0296e+06	743815	917441	191574	20.9163	11.8645	0.00375487	0.0094184	2167.54
48.27	185	980.4	70.9	47.58	329021	161	37462	48	2138108	8981	7485	60751	31720	332993	455	63	8919	10641	64588	15638334	7.8087	2532.4	1.19761e+06	959533	1.05995e+06	230662	24.2246	13.8939	0.00323541	0.0125337	2180.85
48.69	186	987.32	72.84	49.1	724042	69	37000	48	1061322	9454	20559	58232	37200	450634	455	62	61695	10772	69998	15411019	7.3872	2943.34	1.40997e+06	1.22467e+06	1.2311e+06	276156	27.3062	15.9745	0.00376778	0.0167912	1074.95
48.82	187	989.86	72.74	50.01	611676	70	37200	48	867540	10240	24073	54022	57341	553758	456	64	72491	11715	65292	19167579	6.85	3522.39	1.70006e+06	1.62846e+06	1.53463e+06	365782	30.0143	18.4794	0.00579284	0.0240167	876.427
51.28	187	991.6	74.77	51.91	1049035	70	43765	48	946879	12604	27578	51879	60492	640524	473	68	63155	9350	74739	22495467	6.81	3907.16	1.98499e+06	2.3064e+06	1.83802e+06	424704	24.2336	14.7086	0.00610044	0.0341548	954.9
50.96	187	992.02	80	59.18	1214325	70	46699	48	1213677	13068	29000	54000	70010	693036	485	71	89360	10129	75821	25801409	6.622	4458.42	2.25341e+06	3199689	2135829	546544	26.572	14.7092	0.00705732	0.0487078	1223.44
50.63	187	993.3	79.06	60.19	1038863	72	49000	48	5522856	14837	37607	90208	79404	848800	485	81	115052	11431	72363	28965659	6.61	4881.26	2453217	3.44024e+06	2364803	636356	27.8868	16.6492	0.00799396	0.0523971	5560.11
52.84	187	993.5	80.78	59.15	1126686	80	51855	48	1610000	15618	48767	80740	190001	1185924	485	83	127906	11764	93905	33206732	6.25	5363.34	2814943	4.62453e+06	2803547	753485	24.2577	11.521	0.0191244	0.0744766	1620.53
53.54	188	995.2	81.63	59.42	1292415	80	60077	48	1560000	13191	63235	65980	226242	1115736	206	77	119158	11138	98272	35935628	6.07	5947.63	3.16841e+06	5.82697e+06	3218151	837220	21.2018	10.0723	0.0227333	0.0964593	1567.52
54.86	186	987.3	83.19	61.03	1304358	80	65400	48	1630000	13989	81991	60028	272125	1115150	513	79	100276	10169	124538	37688193	6.05	6282.45	3.4164e+06	4.86994e+06	3.58121e+06	863065	20.865	10.7975	0.0275625	0.0815304	1650.97
55.92	181	961.37	84.36	63.28	1736210	79	72951	48	1630000	13722	106305	49346	299426	1246338	690	86	90855	10744	120029	43704197	6.49	6345.75	3.45747e+06	4940639	3.64933e+06	886756	21.9478	11.3986	0.0311458	0.0791859	1695.5
57.59	180	962	85.43	65.51	1751616	80	71181	48	1980000	13912	137823	26217	320730	1221745	465	89	76353	10718	137022	46718970	6.91	6313.31	3.49664e+06	5015276	3.72577e+06	871986	22.6611	12.6303	0.0333399	0.075447	2058.21
61.22	179	955	85.71	66.95	1379325	80	70500	48	2230000	13776	178675	19168	344218	1247846	456	88	87425	10719	149776	49383730	6.61	5870.24	3.90018e+06	5.5601e+06	4.1515e+06	983764	25.0262	14.4444	0.0360438	0.0880801	2335.08
64.85	178	952	83.42	68.95	1007034	80	75343	51	2570000	13873	231625	18037	365309	1180131	455	89	119777	10719	147825	53942560	6.91	6364.11	3.93423e+06	5592006	3.97202e+06	926458	25.105	11.2386	0.0383728	0.0850066	2699.58
67.68	177	951	78.14	74.65	452317	80	78888	72	2430000	13804	300251	17889	385515	1194121	455	89	156306	10719	587400	62918401	6.88	5190.71	3.34212e+06	5.84287e+06	4.03684e+06	1035921	37.3441	36.28	0.0405379	0.0893012	2555.21
31.29	522	702.67	31.42	43.48	2483105	23	21935	39	229000	8912	45161	241548	12980	121276	166	19	1708	14285	20184	6239000	8.277	1898.63	416704	280950	335087	72008.5	5.12332	1.93974	0.00184724	0.00483064	325.9
29.84	524	706.28	31.22	43.55	2422408	23	23152	38	330000	4614	43849	250308	20198	131388	166	19	2046	13630	22950	7230353	8.2774	2174.07	457025	372293	363447	86311	3.53967	1.10013	0.00285977	0.00636817	467.237
30.62	527	710.07	31.82	44.52	2284019	23	22047	36	431100	9497	64253	279134	41340	174319	166	21	2232	13916	28215	8562388	8.278	2604.48	564766	522887	407943	110641	5.28117	1.93784	0.00582196	0.00889572	607.123
31.06	530	714.51	32.46	43.85	1985975	23	23382	34	264400	11686	123059	296488	50411	208213	166	21	2508	14641	27411	10185726	8.1013	3188.12	716927	723664	533434	145468	4.22667	1.41496	0.00705532	0.0125018	370.044
31.14	534	719.12	33.17	44.13	2790768	7	23879	33	326431	11881	170324	296038	50670	233849	166	21	3287	15006	29167	11782169	7.8087	3766.19	854266	889002	632162	175994	5.2008	1.77066	0.00704611	0.0158315	453.931
32.25	538	724.66	34.01	44.11	3739484	7	25509	31	358999	12177	521350	287076	64230	358997	165	22	29494	14942	35591	13771011	7.3872	4428.89	1.05121e+06	1.21589e+06	760912	226275	5.60263	2.3646	0.00886347	0.0227134	495.403
31.11	541	729.41	34.89	44.82	3520371	7	26913	30	525410	9719	198171	272076	83619	465656	158	22	39038	21862	29140	18197793	6.85	5722.68	1319366	1.62221e+06	964332	306108	5.88147	2.30142	0.0114639	0.0324672	720.322
32.8	545	733.9	35.76	43.7	3604613	13	27782	28	702732	10503	281783	243702	79275	513967	124	24	38572	25187	30922	21391664	6.81	6172.51	1.50827e+06	2.62919e+06	1.15609e+06	344654	6.86742	2.90624	0.0108019	0.0526063	957.531
32.42	546	735	37.86	45.06	4565968	15	30275	27	893218	12045	410080	238061	87409	602372	133	25	47728	29829	34255	25151480	6.622	7146.36	1.74348e+06	3.20776e+06	1.36521e+06	400022	7.91837	3.57941	0.0118924	0.0659061	1215.26
30.98	547	737.1	38.86	44.51	5793317	7	32105	26	1103454	13645	398847	331863	108123	783039	144	27	61956	37081	33202	28412423	6.61	8162.23	1.92302e+06	2.90273e+06	1.52238e+06	503752	8.81834	4.49332	0.0146687	0.059577	1497.02
31.72	551	741.8	41.48	43.38	5891578	7	28198	25	1230000	14500	403351	313051	123024	975527	169	29	105895	41649	60608	33050711	6.25	9010.92	2.18599e+06	3.54729e+06	1.80472e+06	576463	11.0542	5.62905	0.0165845	0.076512	1658.13
32.27	538	738.7	44.3	45.83	5649856	23	38278	23	1370000	14035	401524	282806	135178	972513	432	30	90477	47879	71095	36527884	6.07	9735.18	2.3216e+06	4202738	2.02694e+06	584338	11.4526	5.59631	0.0182994	0.0937293	1854.61
33.27	559	753.2	44.66	47.68	5882111	23	36881	22	1380000	4267	402262	250761	140687	1089918	147	30	81583	38207	95369	39905102	6.05	9325.91	2.40092e+06	4.8064e+06	2268720	608192	11.5507	7.72736	0.0186786	0.105476	1832.18
35.55	560	754.96	44.48	49.73	2454430	22	37631	21	1390000	4338	401963	214723	124376	1232266	148	32	64203	39665	96897	44661842	6.49	8398.45	2.32424e+06	4.86767e+06	2.30094e+06	634466	12.5834	5.77844	0.0164745	0.0993464	1841.16
35.5	562	760	45.76	51.95	4381435	21	38587	20	1680000	4402	402084	125432	148301	1167144	163	33	85842	41178	120400	48931575	6.91	8052.19	2236063	4931187	2350175	636869	14.0789	5.50316	0.0195133	0.0938988	2210.53
36.76	561	755	42.07	55.25	5601521	20	33458	19	1930000	4461	402035	119808	160669	1337546	165	34	71110	42747	153937	52760759	6.61	8451.07	2495566	5.3058e+06	2.6657e+06	674921	15.4967	9.06695	0.0212807	0.106317	2556.29
38.02	562	758	42.69	54.31	6510000	20	35979	18	2200000	4515	402055	88388	170068	1451959	166	35	89057	44374	195342	59510741	6.91	8355.31	2.5148e+06	5.06889e+06	2.60924e+06	712599	16.504	8.79313	0.0224364	0.0967756	2902.37
39.85	561	756	44.75	57.43	5876883	20	37131	17	2610000	4564	402047	76959	180386	1560263	166	36	98211	46062	219700	67027713	6.88	8040.87	2547399	5001732	1.94341e+06	739919	18.2467	10.3269	0.0238606	0.0961635	3452.38
26.73	767	821.35	28.34	74.29	142150	11	12558	14	48730	4049	1017	30218	1800	71483	99	6	590	2587	10941	1695000	8.277	506.343	110682	92394.5	139954	36172.4	0.121751	0.0487003	0.000219151	0.00135908	59.3292
30.37	776	831.02	28.73	73.97	168743	11	13096	14	59592	4215	1421	32697	2200	79246	99	6	768	2608	12142	2176757	8.2774	499.574	122731	145018	152352	39188.5	0.120334	0.0312869	0.000264735	0.00210823	71.7095
26.63	784	838.68	28.1	72.7	200514	11	13408	14	72342	4405	1368	36515	2300	96322	99	6	894	2833	13817	2410035	8.278	633.4	136982	178695	165722	45208.1	0.286164	0.0667716	0.00027424	0.0025739	86.257
27.05	799	855.59	28.62	73.23	238510	11	13401	14	86516	4870	7574	67439	9025	126402	99	6	1082	2991	15051	2924966	8.1013	777.064	171352	262222	194903	60039.3	0.385699	0.0923339	0.00105483	0.00378311	101.119
27.77	818	875.71	27.43	71.54	401398	11	13069	14	112933	5323	5580	65873	3108	173017	99	6	1453	3136	18540	3526565	7.8087	870.042	209153	348133	230406	85283.6	0.502449	0.125931	0.000354912	0.00509104	128.962
28.68	831	889.71	26.78	71.39	630834	11	13924	14	131005	6201	7164	63675	7081	261034	99	6	7011	4404	24524	3879794	7.3872	1161.68	254742	464869	271591	108818	0.663137	0.152779	0.000795877	0.00707297	147.245
27.99	842	901.11	26.82	70.3	1010000	9	16326	14	174329	9507	15271	53294	7200	358573	101	6	9118	6113	27296	4728627	6.85	1413.37	304714	619914	336452	137851	0.799015	0.185727	0.000799015	0.010043	193.46
27.3	851	910.87	27.07	70.29	803240	8	17827	14	245000	11341	27661	53475	8430	388872	82	6	10351	14296	32485	5518191	6.81	1511.26	321415	819754	287800	178707	0.911217	0.231263	0.000925489	0.0132154	268.974
27.29	858	918.01	27.83	70.07	1072067	8	19780	14	276291	12803	37144	31116	10385	435776	84	7	12405	17743	37461	6672823	6.622	1772.09	366682	993428	469860	211430	1.10021	0.278431	0.00113125	0.0163418	300.967
28.16	866	926.8	28.04	66.78	1246637	8	22474	14	379967	14537	51901	38179	16804	615974	83	7	15847	21278	61561	7903660	6.61	1980.88	410501	921808	525172	255186	1.07898	0.281612	0.00181312	0.0150471	409.977
30.12	873	934.1	29.43	64.33	1168098	8	22922	14	470000	15312	72518	34450	24596	739537	82	8	18658	24322	62875	9689057	6.25	2186.63	483611	1.17611e+06	627507	329003	1.26239	0.259497	0.00263312	0.0201453	503.158
30.88	881	942.6	29.94	53.94	1489846	8	27223	14	610000	17229	101322	36033	27649	793936	270	9	20104	27514	59755	10985785	6.07	1875.61	546174	1.4336e+06	716827	362009	1.31116	0.289781	0.00293327	0.0250559	647.146
34.6	887	949.7	31.51	50.45	1353811	11	28190	14	710000	11734	141563	32624	30897	798039	82	11	22843	15398	71580	12331998	6.05	2644.91	665086	1.69151e+06	801748	398678	0.846478	0.204188	0.00325334	0.0294396	747.604
37.41	898	961.09	35.52	50.6	1424345	13	30604	14	990000	9858	197779	33202	33346	705502	88	11	19306	17958	73175	14592002	6.49	2598.67	706382	1.78932e+06	847303	397723	0.850909	0.227624	0.0034696	0.0286866	1030.08
39.17	915	977	40.64	52.73	2278295	12	31448	14	1210000	10605	276312	20045	36249	698090	100	12	19428	20943	84928	16826494	6.91	2624.47	748155	1.91195e+06	881993	405628	0.866018	0.247858	0.00371024	0.0283208	1238.49
40.925	932	987	43.63	53.01	2097439	12	24336	14	1420000	10285	386016	8366	36393	853929	99	12	54374	24425	97866	19365163	6.61	2982.43	890654	2.57332e+06	1.02227e+06	458576	0.871834	0.278468	0.00368723	0.0394434	1438.7
42.68	948	999	38.79	56.08	2641995	12	26079	14	1640000	10418	539259	6931	38474	897283	99	12	70024	28485	110607	21811348	6.91	3026.89	944614	3.14146e+06	1.03897e+06	465589	0.837838	0.272945	0.00385125	0.045508	1641.64
44.27	962	1005	40.14	58.84	3031298	12	27999	14	1900000	10362	753315	6046	42108	931222	99	12	92806	33220	120138	24810273	6.88	3587.79	1.16407e+06	3.99671e+06	1.33754e+06	485556	0.734527	0.169565	0.00418985	0.0578026	1890.55
43.27	123	236.77	8.09	77.19	28112	16	4156	8	3665	1552	1180	7765	10	35728	41	20	256	423	5846	608000	8.277	335.266	34309.7	29643.3	22716.3	13048.2	0.126705	0.0422351	4.22351e-06	0.00151261	15.4792
42.08	123	237.5	9.11	70.51	53769	16	3882	8	12704	721	1589	7820	448	39422	41	21	299	412	5972	692036	8.2774	378.891	37803.9	35229.6	24435.4	14235.9	0.547368	0.0336842	0.000188632	0.00179205	53.4905
41.32	125	240.62	8.52	77.53	27561	16	3848	8	33195	1886	1464	8543	1026	44941	41	21	348	645	6895	795500	8.278	420.454	41526.9	37129.5	29168.9	15167.5	0.955864	0.0249356	0.000426398	0.00186407	137.956
40.2	125	241.98	8.65	75.15	54877	16	3996	8	35078	2057	880	8812	918	50362	41	20	370	775	11795	956004	8.1013	483.478	46894.6	43339.8	41226.3	17887.4	0.950492	0.0247954	0.00037937	0.00221082	144.962
39.21	126	242.74	8.29	73.62	28579	10	4162	8	23424	2291	10633	7754	811	65279	41	20	759	864	7666	1166500	7.8087	571.563	53300.8	90524.1	49347.1	24172.1	1.02991	0.0378592	0.000334102	0.00477578	96.4983
38.36	126	243.23	8.53	71.2	86705	9	4433	8	29631	2205	14662	11570	703	97594	41	14	1679	803	11933	1380600	7.3872	682.814	62358.4	159451	58321.5	38499.9	1.68565	0.0719732	0.000289027	0.00887422	121.823
35.38	126	242.48	8.68	72.94	39912	10	5113	8	53627	2020	22782	10943	2633	147551	43	20	2336	1199	15233	1738500	6.85	884.962	74736.8	199848	73832	57761.1	2.18575	0.0953736	0.00108586	0.0120319	221.161
41.79	126	243.05	8.9	71.31	102000	10	5398	8	64069	1230	80565	11570	4014	168322	30	20	3426	720	16700	2081742	6.81	1143.01	114261	267613	88419	79024.7	7.11788	0.321503	0.00165151	0.0161683	263.604
38.49	127	244.83	9.3	71.76	64000	11	6701	8	94069	13530	80565	11570	14014	201300	55	19	4357	7920	26700	2477000	6.622	1466.69	132197	348467	95133.5	108356	4.90136	0.318629	0.00572397	0.0214936	384.222
35.63	128	247.9	9.95	71.69	209900	8	7143	8	105211	3667	108569	22788	10866	265003	53	21	5225	552	10047	2925212	6.61	1765.92	147208	334784	104957	121575	4.96168	0.386433	0.00438322	0.0204309	424.409
35.14	129	248.8	10.78	73.58	272000	8	8180	8	160000	3815	146288	20561	10460	387352	59	21	6420	639	11000	3483870	6.25	2120.03	174259	407722	125679	157012	5.6672	0.58821	0.00420418	0.0262201	643.087
32.37	130	250.6	10.83	57.46	387400	8	9331	8	200000	3991	197089	18797	4642	385714	226	20	7222	823	12800	4032993	6.07	2383.63	193665	545376	142661	171374	6.38468	0.700555	0.00185235	0.035853	798.085
32.24	130	251.7	12.03	54.81	232100	8	9947	8	220000	4167	265497	18463	4800	396983	68	20	7450	3439	13000	4636800	6.05	2836.53	214767	690950	158282	188699	7.94597	0.806732	0.00190703	0.0453741	874.056
33.23	130	251.01	11.32	57.44	415400	8	11765	8	230000	4016	357606	19818	150	417127	75	21	8333	1115	17000	5246900	6.49	2819.38	220550	780579	165075	193755	9.56137	0.955646	5.97586e-05	0.0479161	916.298
33.01	130	253	11.42	57.63	450600	8	11765	8	260000	4048	481610	6737	847	392181	82	20	7982	1381	19297	5889000	6.91	2927.94	228539	896184	173185	191058	11.0672	1.13946	0.000334783	0.0512623	1027.67
33.995	130	253	11.54	56.21	614000	8	11765	8	270000	4041	648534	5651	1544	381520	81	20	7257	1326	23085	6525497	6.61	3243.89	264422	1.08562e+06	197279	214841	12.6482	1.41368	0.000610277	0.0649165	1067.19
34.98	130	251	11.62	56.85	655000	8	10283	8	340000	4043	873207	4565	2007	403075	81	20	10120	1336	29600	7286063	6.91	3308.08	275248	1.09693e+06	205078	231783	13.9442	1.52485	0.000799602	0.0632452	1354.58
42.64	130	250	11.49	59.43	966000	7	14986	8	400000	4042	1175569	4467	5061	430771	81	20	8491	1334	36900	8169300	6.88	3276.77	332415	1.10889e+06	199898	278090	15.1694	1.73823	0.0020244	0.0644705	1600
34.11	849	332.38	15.46	54.32	1097147	69	9587	39	181509	8095	12775	49687	48054	95205	167	45	2774	6624	15878	4364000	8.277	2569.53	291124	256909	301087	46562.8	67.3927	21.7251	0.0144575	0.00933838	546.089
32.75	850	332.96	16.04	53.66	1079766	87	9793	39	217652	11103	12722	56559	79768	104481	167	50	3762	7344	18251	5414963	8.2774	3058.95	333273	623283	331356	56023	56.7636	17.6898	0.0239572	0.0226151	653.688
32.14	853	333.94	15.57	33.77	1123891	87	10546	39	333722	13628	13564	85593	102187	133220	166	57	4958	7919	19456	6321092	8.278	3597.39	385531	723564	371474	68186	101.815	30.5055	0.0306004	0.0261748	999.347
33.91	854	334.33	16.92	27.65	1016471	74	11165	39	414482	16197	17464	91022	115666	159676	165	63	5792	9456	21727	7371382	8.1013	3996.38	452816	810029	431166	84577.6	132.342	41.4202	0.0345964	0.0299068	1239.74
33.51	857	335.55	17.99	26.18	1239412	63	12062	39	425284	16878	39792	109760	122178	190224	162	68	8716	10084	25242	8504255	7.8087	4752.88	533451	945955	507989	102074	157.164	48.9266	0.0364113	0.0361023	1267.42
33.97	860	336.81	18.99	26.3	1653721	49	11794	39	476246	16503	29497	115055	166228	262182	156	76	41431	10463	29594	9074849	7.3872	5656.54	645975	1.07958e+06	601220	128855	181.863	58.3355	0.0493536	0.0433899	1413.99
34.4	864	338.07	20.8	27.88	1463772	47	12146	39	541409	17167	33353	111739	135975	326028	142	90	52238	10670	34869	11553785	6.85	5311.97	769117	1.23988e+06	738512	167405	159.612	56.7555	0.040221	0.0535406	1601.47
36.39	867	339.6	22.62	29.76	2029096	39	12842	39	646741	11675	104628	102805	133460	348888	115	104	59007	10783	41888	13856243	6.81	5648.61	878116	1.55175e+06	873493	202697	163.931	56.6591	0.0392992	0.0670975	1904.42
36.24	873	341.6	23.84	29.65	3211009	42	14063	39	780996	11955	91349	67198	160994	429316	153	123	75362	16004	41607	16297075	6.622	6497.02	1.03866e+06	1.85438e+06	996006	248033	194.398	67.7706	0.0471294	0.0819768	2286.29
37.24	876	343.1	25.15	31.81	3095176	45	15456	39	919860	12160	91290	80036	172066	556019	166	148	94763	16869	34231	18804510	6.61	7018.85	1.18088e+06	1.76285e+06	1.12357e+06	285007	210.261	73.6686	0.0501504	0.0777306	2681.03
39.3	880	344.5	26.02	32.89	2799404	43	16967	39	1120000	12343	91284	76572	178159	649278	176	172	104554	16876	36283	21444946	6.25	7809.81	1.39268e+06	2.0134e+06	1.32862e+06	319610	226.955	81.086	0.0517152	0.0935104	3251.09
40.2	884	345.9	26.63	33.39	3563875	37	18398	39	1320000	12579	91283	72960	220676	708107	359	229	120567	17267	40746	24382135	6.07	11225.4	1.56136e+06	2.35699e+06	1.47693e+06	374328	190.171	71.9678	0.0637976	0.112258	3816.13
41.58	889	348.1	27.6	34.46	3748437	31	19989	39	1420000	10780	91283	77133	249577	756642	189	195	140870	18185	44190	27015761	6.05	8911	1.69104e+06	2.69449e+06	1634064	406262	203	66.2888	0.0716969	0.127943	4079.29
43.44	891	349.48	27.8	34.36	4028971	30	22148	39	1480000	10308	91283	67924	268427	888079	151	214	163574	19802	44866	29492383	6.49	8569.56	1.70403e+06	2.80316e+06	1.6666e+06	472952	207.86	69.5964	0.0768075	0.123589	4234.86
44.4	895	352	28.33	35.18	5105855	30	23283	39	1640000	10130	91283	27437	269240	897234	160	230	179357	21562	49932	32455855	6.91	8628.91	1762178	2.86728e+06	1.68379e+06	454416	200.943	59.1224	0.0764886	0.117883	4659.09
44.085	898	356	28.81	36.4	5627869	30	22044	39	1750000	10061	91283	22516	299452	1020834	164	246	202514	23478	56981	34063490	6.61	9942.39	2.02364e+06	3.37798e+06	1.90056e+06	520424	200.905	64.8355	0.0841157	0.143551	4915.73
43.77	901	360	29.26	38.88	6097528	30	22894	39	1920000	10034	91283	18556	313980	1202026	166	262	238688	25564	64199	37194671	6.91	10219.1	2.09824e+06	3.63086e+06	1.90748e+06	579417	149.048	77.1855	0.0872167	0.145958	5333.33
43.89	904	364	31.01	41.92	6117657	30	23744	37	1870000	10024	91283	11988	412541	1310320	167	279	330388	27835	78072	43134368	6.88	10830.2	2.26389e+06	4.06752e+06	2.01958e+06	736625	156.904	85.8039	0.113335	0.16242	5137.36
18.22	55	15.97	0.82	17.98	106568	1	900	2	13736	180	900	14353	0	771	153	51	36	1552	1656	244000	8.277	1744.96	5290.47	29703.3	8516.97	2972.09	100.188	19.474	0	0.0224712	860.113
15.86	56	16.37	0.84	18.71	106370	1	865	2	16555	151	749	14556	0	834	153	50	36	2391	1661	286147	8.2774	2202.22	6023.7	34745.4	9058.48	3950.68	30.5437	6.59743	0	0.0256422	1011.3
12.87	57	16.76	0.83	20.49	108601	1	1845	2	16364	150	812	15167	0	949	153	54	39	1918	1816	307186	8.278	2944.25	6680.5	49739.1	10090.2	4563.09	90.0955	14.3198	0	0.0358508	976.372
19.71	59	17.22	0.98	22.84	83384	1	1020	2	22941	157	812	16018	0	994	153	57	34	2033	2100	356226	8.1013	5241.8	18798.5	59589.8	13667	5785.85	152.149	23.9257	0	0.0427153	1332.23
18	60	17.61	0.92	21.65	108919	8	940	2	26908	2267	610	18985	0	1255	153	57	34	2161	2416	417033	7.8087	6120.37	21339.3	62948.5	16118.5	6925.48	143.668	22.324	0	0.045777	1528
17.17	62	18.14	1.17	26.77	180646	10	1055	2	39909	2606	3202	18848	0	11197	153	55	623	2365	2320	445561	7.3872	7084.36	24838.7	63736.4	18560.7	9454.77	110.254	18.8469	0	0.0475631	2200.06
16.75	63	18.59	1.14	27.08	213517	11	1279	2	33291	2776	6820	18212	0	12487	153	56	790	2517	1361	538400	6.85	8326.96	28955.1	64394.9	21594.6	11491.7	69.3921	11.5562	0	0.0505687	1790.8
19.7	71	20.87	1.16	25.61	127400	11	1386	2	40793	2385	5478	18712	0	13290	134	54	1088	2479	1402	632476	6.81	9067.21	37573.8	48192.3	24371.1	12288.9	57.4988	9.9685	0	0.0339085	1954.62
18.5	74	21.8	1.32	26.35	214700	11	1352	2	52517	2589	9809	24518	0	15175	128	53	1101	3075	1849	758052	6.622	9821.18	40143	58370.4	28264.2	14353.2	27.9817	6.26578	0	0.040434	2409.04
16.75	66	19.5	1.38	24.08	308000	11	1352	2	54400	3083	10348	45386	0	20048	151	62	1196	3463	1910	876800	6.61	11285.7	43950.5	72681.6	33431.7	18697.6	38.0308	6.69939	0	0.0563882	2789.74
16.79	67	19.8	1.49	25.92	329900	12	1478	2	60000	4266	10034	50986	0	20581	164	61	1329	4576	2870	966592	6.25	13207.9	51845.4	107098	38388.2	22514.9	38.4192	7.47966	0	0.0865437	3030.3
23.86	68	20	1.83	27.86	283300	5	1596	2	70000	5477	10214	50362	0	30069	281	119	1493	5158	3076	1186119	6.07	12947.3	61784.6	117872	43218.6	25803.2	36.91	6.93968	0	0.0970936	3500
28.57	82	24.1	2.59	37.05	126746	5	1759	2	70000	6249	10110	54199	0	31233	120	99	1930	7412	4564	1260600	6.05	11465	78089.7	140835	47825.8	24803.6	37.7593	5.47657	0	0.0965912	2904.56
40.68	68	20.25	2.11	28.97	-1008060	5	1527	2	80000	6323	10169	59247	0	35925	140	120	1824	7201	5313	1466300	6.49	8085.83	79799.2	148806	56716.4	25907.7	49.0963	7.52443	0	0.113227	3950.62
57.79	67	21	2.81	36.19	362257	5	1785	2	80000	6325	10135	30004	0	38380	153	105	771	7360	4095	1546335	6.91	5995.7	84856.4	153557	57431.4	23235.9	49.1286	8.41967	0	0.105821	3809.52
47.665	66	21	2.63	32.55	227264	5	1668	2	120000	6325	10155	28815	0	41249	153	117	973	7239	6256	1551958	6.61	8356.59	99246.5	164212	63537.8	27363.6	54.4095	9.19702	0	0.1183	5714.29
37.54	65	21	2.13	34.58	67700	5	1663	7	130000	6325	10144	23181	0	49846	153	107	1231	7330	7906	1737300	6.91	11047.6	104055	153619	62697.7	30116.7	61.9048	10.9171	0	0.105864	6190.48
35.55	65	21	2.28	38.81	68600	5	1564	7	180000	6325	10150	21881	0	44775	153	115	2323	7261	8253	2063870	6.88	10191.6	91370	150825	69040.8	28937.1	95.2381	12.7022	0	0.104392	8571.43
31.43	232	326.08	16.95	64.62	36689	6	8037	6	88154	3203	4109	30205	5981	48969	128	16	538	2855	8096	1491000	8.277	743.869	75941	41222.1	83025.1	22725.6	0.306673	0.315873	0.00183421	0.00152733	270.345
30.98	232	326.67	16.22	65.17	36568	6	8719	5	97483	3135	3909	33355	288	52999	128	16	581	2892	8652	1567337	8.2774	832.559	85571.1	56161.2	91347.2	27850.5		0.220406	8.81624e-05	0.00207698	298.414
29.03	233	327.67	15.68	66.5	36939	6	8719	6	143000	3416	4991	33875	298	56113	128	16	614	3105	9143	1965668	8.278	979.533	93046.7	63126.5	99706.3	31612.9		0.292978	9.09452e-05	0.00232729	436.415
33.57	236	331.89	13.91	66.36	35817	6	8061	5	143890	3615	3061	51234	1799	61391	128	17	631	3368	10233	2240269	8.1013	1157.92	128203	100941	126796	38314.7	0.301305	0.0873783	0.000542047	0.00375421	433.547
31.99	235	331.29	13.36	65.2	52983	6	8366	6	115633	3458	1671	59184	4844	69653	129	17	1166	3283	12170	2492807	7.8087	1355.5	143748	170582	151428	48818.5	0.30185	0.0986307	0.00146216	0.00659394	349.039
31.23	238	334.95	12.72	63.13	110290	8	8396	5	127196	3683	3884	59669	5189	96343	125	13	1593	3536	14176	2524046	7.3872	1700.88	176944	263117	189312	61966.8	0.447828	0.122976	0.00154919	0.0106338	379.746
32.72	240	337.56	12.61	63.46	158519	7	9573	6	124178	4378	4990	59093	5465	145201	140	19	3366	4108	11766	3125627	6.85	2169.71	238743	390424	242946	87430.2	0.47399	0.129207	0.00161897	0.0168847	367.869
32.95	241	339.12	12.8	61.24	263702	7	10698	5	171607	4709	6250	57325	5920	171959	92	20	2311	4425	12136	3520043	6.81	2393.48	266798	531647	298160	111589	0.530786	0.143756	0.00174569	0.0230209	506.036
30.12	242	340.55	12.73	60.22	381538	5	11478	6	236222	5237	9002	56644	6700	206054	157	20	3759	5191	13346	3894619	6.622	2797.12	286273	571571	350781	138689	0.587285	0.175931	0.00196741	0.0253455	693.648
28.7	242	341.1	12.72	60.92	471501	2	11825	5	274093	5418	8459	53146	17007	241635	100	20	4947	5945	15987	4563950	6.61	3350.97	327947	531326	391867	162265	0.674289	0.203901	0.00498593	0.0235656	803.556
28.97	239	336.3	12.74	62.18	529825	2	12649	6	330000	5837	8811	45291	8049	347447	104	21	5498	6901	22290	5375970	6.25	3970.02	389548	663952	472803	205574	0.7978	0.253832	0.0023934	0.0315886	981.267
29.24	233	328.4	14.62	67	589342	2	13095	5	330000	2809	8579	44618	26700	340281	259	20	7121	6072	24579	6121568	6.07	4422.05	424103	768026	539232	213849	0.857491	0.288833	0.00813033	0.0385287	1004.87
29.67	233	328.1	15.06	69.14	546617	2	13431	6	380000	2854	8730	42980	30407	335290	114	20	9359	6553	23575	6970094	6.05	4349.94	423324	837350	593931	225623	1.18257	0.348182	0.0092676	0.0421838	1158.18
30.93	227	326.41	13.14	66.32	513967	2	13754	5	360000	2752	8631	34056	26000	398671	118	21	5799	6891	35793	7885183	6.49	4077.14	412367	864653	596192	239031	1.48219	0.400547	0.00796544	0.0408163	1102.91
35.48	223	324	13.44	69.83	982215	2	15331	6	430000	2817	8696	16898	28516	429730	131	21	4000	7246	43984	8898453	6.91	3669.77	423166	883364	605268	261027	1.73642	0.476882	0.00880123	0.0394563	1327.16
42.965	220	320	13.64	74.52	331868	2	12880	5	520000	2775	8653	13653	9600	414471	127	21	6956	7620	48690	9962598	6.61	3408.23	462726	1.10292e+06	667634	312404	2.18313	0.648805	0.003	0.0521427	1625
50.45	218	319	13.16	80.55	93557	2	15932	6	590000	2802	8681	10015	1417	372201	128	21	5216	8012	56295	10752973	6.91	2847.26	458949	1.25334e+06	563909	279786	3.39122	0.937108	0.000444201	0.0568593	1849.53
49.87	215	318	14.83	83.72	144787	2	15749	5	630000	2785	8663	7021	1751	369750	128	21	3486	8424	68680	12374653	6.88	2346.66	372930	1.4826e+06	567244	305338	3.77358	1.57614	0.000550629	0.0677653	1981.13
40.54	113	189.14	5.93	78.65	217	10	2260	7	7679	1104	-85	710	1538	31537	52	80	242	550	1882	177000	8.277	200.556	15166.3	20782.2	11941.2	18436.6			0.000813154	0.0013275	40.5996
39.62	112	187.83	6.3	81.08	336	10	2558	7	10608	845	0	718	1538	35694	52	27	282	627	1953	229139	8.2774	237.689	17701.5	40089.1	15973.5	18154.8			0.000818826	0.0025785	56.4766
39.91	134	151.28	5.38	79.23	558	9	2062	7	9121	946	85	739	1538	34255	52	22	355	531	1971	226567	8.278	272.646	16400.8	35086.1	14423.9	16305.8			0.00101666	0.00280174	60.2922
52.18	131	148.06	5.07	82.71	997	9	2067	7	21000	1005	170	633	1538	42037	52	34	410	806	1977	275389	8.1013	345.211	27018.2	40673.9	16909.9	21848.8	0	0	0.00103877	0.00339096	141.834
52.34	134	151.23	4.86	82.09	2890	9	2367	7	23000	1124	255	679	1538	51743	52	34	623	771	2645	316369	7.8087	406.655	31916	49206.9	19557.6	25873.9	0	0.010128	0.00101699	0.00416686	152.086
51.74	136	153.84	4.78	82.41	4704	9	2531	7	23000	1433	339	1300	1538	98110	52	27	1557	1004	2465	350025	7.3872	477.391	37675	51558.5	23360.3	36304.7	0.130005	0.0200813	0.00099974	0.00453682	149.506
51.08	115	148.36	4.66	85.98	12480	9	3059	7	25000	2087	424	2100	1538	105814	52	100	3021	2526	3037	459469	6.85	597.967	45321.7	63183	28935.1	48758.3	0.269614	0.0594801	0.00103667	0.00621718	168.509
49.72	142	150.14	5	85.47	24738	9	3390	7	27800	2206	509	4210	1538	128971	40	44	3466	2705	3401	587675	6.81	688.529	51096.5	100506	34501.8	70127.8	0.599441	0.23317	0.00102438	0.00982991	185.161
50.05	145	152.53	4.78	85.2	25136	9	3487	7	30200	2326	594	4210	1538	164865	38	32	3865	2819	3465	587675	6.622	793.909	60135.1	129700	37473.4	90851.3	0.524487	0.150818	0.00100833	0.0128409	197.994
47.79	119	155.3	4.84	85.06	38553	10	4362	7	37100	2587	679	31400	1538	197282	38	32	4045	3267	3588	938908	6.61	1173.49	69546.5	148825	41061.2	117628	0.643915	0.127776	0.000990341	0.0144978	238.892
49.26	118	154.2	4.84	85.76	26997	10	4466	7	43550	2589	764	17911	1538	203186	39	33	4698	3272	3588	1222565	6.25	1423.17	88030.1	166599	48782.9	153373	0.583658	0.0995575	0.000997406	0.0172865	282.425
49.32	118	154.2	5.16	85.29	25763	10	4660	7	50000	2990	849	14749	1538	240064	247	34	6832	4153	4321	1442051	6.07	1334.2	101335	258529	55619.7	167842	0.603113	0.100878	0.000997406	0.0276208	324.254
50.71	118	153.3	5.49	83.96	33242	10	4858	7	50000	3115	933	10543	1538	256307	44	37	6003	4726	4375	1667487	6.05	1799.32	112753	332701	61639.8	182968	1.14547	0.685458	0.00100326	0.035872	326.158
51.96	115	149.77	5.69	85.59	29618	10	5104	7	220000	3213	1018	10326	1538	290734	42	40	4815	5450	4888	1810265	6.49	1814.02	114955	325037	61131.9	187069	0.974828	0.609262	0.00102691	0.0334398	1468.92
54.04	120	150	5.84	85.9	25535	10	5558	7	110000	3277	1103	7891	1538	356298	52	38	5379	6286	6400	2160496	6.91	1860.82	122285	280247	61316.5	207167	3.518	2.77661	0.00102533	0.0270378	733.333
53.54	122	151	5.87	84.87	77487	10	5572	7	190000	3319	1188	4772	1538	391610	52	38	6822	7248	9994	2597879	6.61	2142.11	140991	347544	69033.2	219443	4.05497	3.0763	0.00101854	0.0348202	1258.28
53.04	123	151	5.87	83.68	130036	10	5572	7	270000	3346	1273	5197	1538	350101	52	38	10375	8358	11617	2706183	6.91	2227.82	145968	391511	66924.5	218379	6.09272	4.02382	0.00101854	0.0375223	1788.08
62.92	124	147	6.12	84.6	111596	10	4626	7	310000	3364	1357	5506	1538	358557	52	38	10726	9637	12201	2894125	6.88	2312.22	181533	464259	67666.5	210629	7.34694	6.96244	0.00104626	0.0459044	2108.84
39.58	207	292.65	25.45	50.58	227642	11	10709	12	59571	2381	43382	122991	2515	54914	122	18	1389	13783	13186	2623000	8.277	868.189	104430	71433.6	121071	29863.6	22.9968	6.43772	0.000859388	0.00294904	203.557
36.23	209	295.92	24.55	50.68	234518	11	10775	12	100000	2272	51438	123676	96	59778	122	18	1230	14543	11628	3038571	8.2774	974.804	108127	102500	123796	36648.4	10.0027	3.02109	3.24412e-05	0.00418462	337.929
34.25	212	299.68	24.63	48.04	200312	11	11344	12	110000	2488	34186	129854	2429	68548	122	18	1319	14813	15157	3718535	8.278	1124.87	118900	127117	135174	42120.4	21.3895	5.89629	0.000810531	0.00512413	367.058
40.22	212	299.49	22.73	49.08	461775	11	10987	12	167590	2536	93223	130396	1064	86972	122	17	1013	16484	19559	4773361	8.1013	1355.58	169450	172916	151226	53368.1	26.7121	7.66971	0.000355271	0.00712684	559.585
41.84	217	305.85	23.43	49.47	167250	11	11202	12	177123	2712	92945	112414	3110	107706	122	17	1179	16675	16710	5542059	7.8087	1500.65	196523	185192	176955	65626.1	32.4937	11.0006	0.00101684	0.00775415	579.117
41.87	219	309.42	23.42	50.7	261268	11	11485	12	195502	2804	104526	102202	6421	156559	122	14	6159	18229	18789	6115035	7.3872	1821.35	240241	251085	216203	87171.1	40.9153	13.9346	0.00207517	0.0109848	631.834
41.74	221	312	25.15	53.28	355221	11	12191	12	193936	2968	144365	101229	9201	217698	122	15	7630	18279	14462	7835040	6.85	2113.79	279615	325210	273580	116768	51.2821	17.9454	0.00294904	0.0152167	621.59
47.09	223	315.6	21.32	50.68	170100	11	12687	12	242986	3630	150030	98816	9170	288180	119	16	7002	16483	15783	8455114	6.81	2222.6	333542	522039	314485	131995	55.7351	19.6806	0.00290558	0.0242895	769.918
46.1	225	317.51	21.27	50.5	325249	11	13120	12	246178	3584	180820	97416	15700	332315	108	20	8952	17360	16760	9454359	6.622	2534.04	380437	643310	359332	157451	63.7145	23.5395	0.00494473	0.0305966	775.339
43.76	226	318.9	20.1	47.37	444320	11	14333	12	310095	3376	171473	143447	10635	340009	109	21	10589	19269	22380	10770391	6.61	2861.36	416819	750777	402624	191060	73.6595	26.5175	0.0033349	0.0356168	972.389
43.96	226	319.4	21.57	48.39	289196	11	14184	12	420000	3390	175903	135097	21015	442750	116	22	10385	19537	25500	12201147	6.25	3240.65	477025	969092	481937	217352	86.8669	32.3307	0.00657952	0.0485456	1314.97
47.25	239	337.5	22.68	48.82	183279	11	15879	12	500000	3572	173760	128026	16455	399104	300	21	11571	20274	28651	13672313	6.07	3340.21	531872	1.20575e+06	548293	272338	92.6604	35.5298	0.00487556	0.0588568	1481.48
49.83	239	339.2	20.18	48.09	107205	9	16086	12	500000	3416	174787	115853	18159	386969	88	19	12915	21967	28986	14793807	6.05	3399.88	573203	1.23149e+06	621742	254687	18.2258	10.5351	0.00535348	0.0600092	1474.06
52.85	223	316.22	19.56	48	161656	7	16426	12	530000	3281	174292	95973	19100	561838	91	23	7813	22668	31020	16609792	6.49	3297.61	592404	1.2188e+06	604083	309450	20.7909	11.4152	0.0060401	0.0593878	1676.05
57.65	226	318	19.52	48.53	118965	7	18103	12	530000	3359	174530	21044	20110	542410	124	23	9014	23391	33168	17834520	6.91	2971.05	584768	1.19928e+06	602212	282696	21.905	12.154	0.0063239	0.0545776	1666.67
58.025	228	318	19.48	48.99	421770	7	15553	12	670000	3314	174416	18789	17013	540778	122	23	22012	24137	36279	18854926	6.61	3340.09	682001	1.37737e+06	669128	332777	23.2025	13.7699	0.00535	0.0655273	2106.92
58.4	231	318	18.77	47.56	703900	7	17008	12	780000	3340	174470	16927	18194	518619	122	23	21855	24906	37000	20174655	6.91	3542.88	713652	1.43191e+06	672535	320874	25.4248	14.7108	0.00572138	0.0651646	2452.83
57.4	233	318	21.5	56.11	35438	7	18904	12	800000	3324	174444	16094	7003	541117	122	23	22603	25699	34320	22262041	6.88	3581	711190	1542691	709201	341326	28.695	17.3274	0.0022022	0.0705121	2515.72
10.99	120	254.62	18.03	41.39	10159556	47	9338	10	221185	1427	8199	40196	1663	33139	231	32	474	2959	18826	3822000	8.277	4915.19	136856	245221	118334	41923.4	2.74919	0.369178	0.00065313	0.0116357	868.687
11.63	122	257.9	17.25	39.28	10136904	47	9239	10	248087	1282	3992	43340	1839	35947	231	32	370	3002	21502	4315902	8.2774	5258.4	156706	257861	129314	42153.4		0.430399	0.000713067	0.0120793	961.95
12.18	124	262.22	19.23	43.16	10085715	47	8862	10	227285	1333	4979	50024	2411	40234	231	33	404	3283	23560	4670303	8.278	5494.63	174032	274602	149871	57848	0.686446	0.602547	0.000919457	0.0126506	866.772
11.05	125	264.38	20.36	43.26	9970033	47	9096	10	331505	1624	64174	61097	3081	89183	231	32	215	3458	24575	5265975	8.1013	6192.79	180176	352353	240751	75367	3.40419	0.537106	0.00116537	0.0164511	1253.9
11.22	127	269.3	21.15	40.98	11843969	22	9195	10	291098	1427	4251	61594	4429	101124	231	70	368	3241	25507	5733515	7.8087	7167.24	215399	459322	298790	85017	0.779799	0.618047	0.00164463	0.0218425	1080.94
12.01	129	273.36	23.94	43.5	11238272	22	9814	10	329720	1452	4947	60916	9267	194324	231	75	10591	3496	27644	6085602	7.3872	7981.17	260080	577540	358856	103063	0.877963	0.809921	0.00339004	0.0286001	1206.18
11.8	131	277.23	24.26	44.79	12676083	22	10012	10	371640	1552	4377	57254	11698	231329	231	89	11906	3586	30973	7330792	6.85	9792.44	318103	732544	451080	134674	0.577138	0.662228	0.0042196	0.0385747	1340.55
17.53	132	280.17	24.73	46.71	6620961	15	10623	10	419819	20224	6719	59814	13997	231863	231	87	13540	4308	27793	8328749	6.81	9272.44	453013	918495	612666	145929	3.56926	0.698162	0.0049959	0.0481402	1498.44
14.48	132	279.8	24.21	46.66	8146621	16	12405	10	379875	2552	14876	60515	34587	234998	229	108	12421	4750	33405	9009302	6.622	12497.2	506677	1.25008e+06	711260	158259	5.00357	0.940924	0.0123613	0.0674686	1357.67
14.36	133	281.6	25.5	45.95	10555107	19	12376	10	396279	2590	7124	56926	42210	281899	228	108	13910	4971	32375	9981319	6.61	15225.5	613681	1.1993e+06	793178	199302	5.68182	1.11082	0.0149893	0.0644308	1407.24
15.27	131	281.6	25.09	47	9756263	19	13503	10	430000	2642	7707	55054	50307	366241	232	103	19822	5014	36282	11475463	6.25	16632.9	715303	1.61041e+06	940252	211889	8.38068	1.69646	0.0178647	0.0915007	1526.99
16.44	131	282.6	25.12	47.28	7992261	15	14745	10	480000	2611	7643	47030	60032	365003	225	90	25545	8392	38666	11692902	6.07	17428.5	810866	1.80222e+06	1.07266e+06	218255	8.49257	1.77339	0.0212427	0.105062	1698.51
19.76	130	276	25.32	47.72	7205268	21	15263	10	530000	2626	7650	38435	68000	357130	226	92	8309	5361	39092	12311800	6.05	17086.7	939610	1.07238e+06	1.17891e+06	208661	9.53401	2.31292	0.0246377	0.0642219	1920.29
28.59	130	275.48	25.39	48.81	1588928	21	16015	11	540000	2427	7649	34170	73456	377156	234	93	5049	6101	40868	13797563	6.49	11837.8	916994	595678	1.1155e+06	211396	11.533	2.79184	0.0266647	0.0333178	1960.21
36.76	131	276	25.51	49.37	-97238	21	17025	10	610000	2389	7649	17322	62154	431759	228	93	12134	5986	45209	14458255	6.91	9422.45	954720	562481	1.08724e+06	262238	11.8636	3.35646	0.0225196	0.0294931	2210.15
37.84	131	273	25.3	49.81	2056527	21	16276	12	520000	2382	7649	15525	50853	439536	229	93	4971	6003	47771	15005079	6.61	10025.5	1.05187e+06	663977	1190350	302420	13.4987	4.45172	0.0186275	0.036795	1904.76
38.92	132	273	24.31	49.45	2568478	21	16728	9	750000	2381	7649	13286	39551	445152	229	93	7125	6000	51228	16875795	6.91	9882.99	1.04975e+06	648641	1.20148e+06	289520	18.2163	5.10502	0.0144875	0.0343846	2747.25
38.82	133	272	23.95	51.04	1949359	21	16982	10	680000	2380	7649	13309	7225	447771	229	93	33781	6001	78000	19909258	6.88	8870.45	937854	641495	690904	297199	19.7205	5.00437	0.00265625	0.0342796	2500
44.55	444	557.93	44.94	53.13	551236	8	25461	10	698211	11682	159232	57727	160309	127478	416	75	3432	20841	37085	9548000	8.277	3053.76	756817	367930	715165	158427	88.0039	59.1472	0.0287328	0.00796732	1251.43
43.11	445	560.16	43.86	50.3	460443	7	24453	10	848773	11001	158609	62295	221126	137981	416	78	3860	21081	36508	13101986	8.2774	3469.91	836182	602242	675367	175106	66.5881	44.8443	0.0394755	0.0129887	1515.23
42.07	447	561.6	43.86	48.95	617435	6	26008	10	1135429	12144	152520	73885	220328	168534	416	81	4437	22537	42281	14532962	8.278	4015.89	947639	822369	740850	195550	92.5926	62.3219	0.0392322	0.0176894	2021.78
45.2	450	565.33	42.52	47.12	345977	5	25197	10	933179	12370	132104	83186	300415	206426	416	98	5797	24667	39533	16656295	8.1013	4421.4	1.12608e+06	1.28545e+06	847337	240425	106.138	70.7551	0.0531398	0.0280672	1650.68
44.05	455	572.08	43.51	47.16	427849	4	26162	10	748631	12875	143727	89179	224477	254143	416	109	5281	27526	49409	18664886	7.8087	5051.71	1.34297e+06	1.74345e+06	995768	316214	122.366	82.9978	0.0392387	0.0390278	1308.61
42.99	460	578.19	42.46	46.78	1178665	5	27180	10	901256	15446	155350	95172	316276	398115	416	113	118943	30373	56241	18369933	7.3872	6159.56	1605661	2303434	1.17305e+06	411082	145.281	103.522	0.054701	0.0539294	1558.75
40.83	464	583.37	46.42	48.86	-239362	5	28052	10	1020813	17696	144396	101242	500678	529379	418	141	146311	33956	54040	23889658	6.85	7770.6	1936961	3.09036e+06	1.45414e+06	504123	162.855	114.467	0.0858251	0.0773347	1749.86
43.89	465	584.8	44.93	47.81	3002540	5	29839	10	1231956	17463	248088	83765	601697	585612	405	160	185188	27611	42183	29306487	6.81	8749.78	2359858	3.84908e+06	1.72663e+06	582443	179.556	124.784	0.102889	0.09665	2106.63
42.43	466	586.44	45.66	48.47	5326176	6	30207	10	1158475	17805	275718	78866	1003025	753455	419	178	266033	31073	45502	33748155	6.622	9586.74	2.7002e+06	4.99409e+06	2.02305e+06	754407	198.83	140.146	0.171036	0.128601	1975.44
41.47	468	588.5	52.46	47.78	4814408	5	32874	10	1331104	13724	281651	132003	1101208	968528	434	190	331652	34943	92493	36722094	6.61	10729.7	2.99775e+06	5382858	2.26217e+06	863762	198.816	133.745	0.187121	0.138377	2261.86
41.65	469	590.3	53.16	47.75	5140586	6	34595	10	1420000	14395	284982	114589	1235033	1369604	447	219	392872	38913	116014	41604680	6.25	12439.4	3525171	6797786	2.68804e+06	1.07684e+06	217.546	149.451	0.209221	0.184253	2405.56
42.89	470	591.5	57.42	43.7	5939962	6	36931	10	1300000	13293	286838	102938	1359985	1222048	284	246	462566	40557	134001	44837717	6.07	15732.6	3987907	7.87283e+06	3.07046e+06	1.31682e+06	201.189	140.362	0.229921	0.219274	2197.8
45.93	473	594.3	57.7	47.57	4266292	6	40772	10	1320000	13580	287869	94370	1400453	1049086	482	260	430258	43676	163000	46667061	6.05	13181.6	4.21591e+06	8.12155e+06	3.39126e+06	1186351	162.479	78.6051	0.235647	0.22588	2221.1
50.83	472	593.56	58.23	51.22	2550615	6	41569	10	1310000	13245	288439	95796	270302	1094058	489	272	182829	45366	197200	51078913	6.49	12202.6	4332783	5.02657e+06	3.40394e+06	1.00403e+06	165.888	83.4533	0.0455391	0.130486	2207.02
51.36	473	596	57.57	53.43	2958209	6	42301	10	1500000	13560	288755	51021	300200	1093409	405	293	205481	47121	234678	52776562	6.91	9936.8	3565830	1464326	3.47653e+06	887225	175.185	86.9814	0.0503691	0.035556	2516.78
51.66	473	595	57.33	58.92	3618026	6	41444	10	1670000	13263	288929	34282	324870	1092038	418	315	121861	48943	292494	54144951	6.61	10518.2	3933687	632787	3.9141e+06	967184	178.813	94.5996	0.0546	0.0160894	2806.72
51.96	474	595	61.08	61.93	5033871	6	45129	10	1810000	13542	289025	14893	267846	1107497	416	338	356622	50836	355286	60399697	6.91	10751	3.91036e+06	296957	3.80781e+06	982844	185.395	91.8908	0.0450161	0.00722269	3042.02
53.46	474	599	62.73	62.79	5565134	6	45356	28	2000000	13280	289079	13428	64617	1159337	416	362	274946	52802	393968	68422887	6.88	9628.59	3.60438e+06	169210	3.94029e+06	978578	190.988	99.3618	0.0107875	0.00410592	3338.9
39.74	240	343.2	9.97	57.33	21742	8	6703	10	80000	1613	7902	5832	31530	39026	110	12	200	1572	47152	763000	8.277	344.569	46815.1	28582.9	41084.4	22798.1	1.74825	0.439977	0.00918706	0.00100621	233.1
41.61	241	345.64	9.74	55.98	19721	7	6428	10	25489	1693	8627	5867	0	42340	110	18	243	1611	5707	902100	8.2774	374.866	53725.5	44949.7	44873.8	24651.2		0.237241	0	0.00157112	73.7444
42.33	243	347.78	9.51	52.75	22454	7	6985	10	34000	1715	8772	5730	51	51261	110	18	266	2028	6564	1030125	8.278	422.727	62037.5	51485.9	49344.4	30933.9	3.62298	0.595204	1.46644e-05	0.00178837	97.763
44.01	244	350.02	9.93	58.65	18894	7	6468	10	38000	1544	5465	5728	102	60581	110	17	329	1488	7464	1193037	8.1013	491.382	75459	69384.7	56845	33760.6	4.05691	0.834238	2.91412e-05	0.0024469	108.565
44.84	245	352.34	11.34	64.18	16874	14	6729	10	45700	1629	5458	5414	154	80673	110	18	454	1649	6518	1362922	7.8087	569.343	89655.7	95768	76838.1	44732.8	5.05194	1.15053	4.37078e-05	0.00348081	129.704
44.39	247	354.76	11.18	62.08	37181	13	7317	10	54800	1783	2535	5538	205	113705	110	20	4525	1630	7133	1505423	7.3872	668.041	104836	134648	89181.7	59441.9	5.63761	0.931772	5.77855e-05	0.0051379	154.471
44.52	249	357.21	11.55	64.27	23622	6	6765	10	48968	1857	4738	6035	263	161312	108	21	5070	1665	8595	1996707	6.85	794.849	121001	171784	107265	91016.3	0.195963	0.0332224	7.36262e-05	0.00702051	137.085
42.7	251	359.69	11.87	65.04	24804	6	9416	10	59000	2119	8430	5404	1164	203530	90	24	6414	1809	7844	2574323	6.81	903.778	132303	241780	130639	118339	0.0834052	0.0131073	0.000323612	0.00987064	164.03
42.23	255	366.73	11.94	63.11	37936	6	8498	10	131652	2958	9479	7412	189	206847	80	25	7033	1873	9781	3058156	6.622	1031.03	149259	289084	147809	131224	0.054536	0.0175638	5.15366e-05	0.0119039	358.989
41.49	257	369.6	12.68	65.03	25174	6	9355	10	106998	7289	8369	6877	492	259015	94	22	8940	2494	11041	3668585	6.61	1217.74	165262	325407	167201	147984	1.11742	0.182195	0.000133117	0.0133197	289.497
41.64	263	375.7	14.13	68.79	34276	6	10349	10	140000	6081	7756	9910	2025	348281	92	21	8346	2245	11668	4405505	6.25	1444.78	197243	41317.9	199918	182585	0.623104	0.13539	0.000538994	0.00175961	372.638
44.29	265	378	15.36	66.87	63517	7	11132	10	160000	6503	7405	9419	2054	351984	294	21	12148	3152	18507	5228206	6.07	1375.79	230339	484065	228984	199054	0.542063	0.0902151	0.000543386	0.0210971	423.28
47.15	255	364.5	15.23	66.82	76233	7	11186	10	360000	4623	7199	6839	2054	390452	104	22	11075	2717	17392	5939744	6.05	1782.59	277206	604725	252216	201648	1.37174	0.0835615	0.000563512	0.0274224	987.654
48.89	257	367.17	15.38	67.51	75693	6	11647	10	530000	4454	7076	6715	2054	465357	103	22	10415	2781	24174	7193404	6.49	1728.21	279457	622200	270868	231134	2.17883	0.130662	0.000559414	0.0261107	1443.47
50.83	258	371	15.62	67.23	97414	7	12151	10	780000	4399	7002	4959	2054	525682	109	22	10766	2730	30900	8024876	6.91	1703.73	287297	642420	276292	240758	2.69542	0.18131	0.000553639	0.0250592	2102.43
53.095	258	371	15.78	67.45	138390	7	10771	10	960000	4381	6958	4804	2054	590652	110	22	12025	2770	36280	8667418	6.61	1774.31	326230	637755	309001	275312	3.2345	0.220354	0.000553639	0.0260063	2587.6
55.36	259	372	14.51	64.8	106498	7	12438	10	800000	4375	6931	2657	2054	616002	110	22	11027	2738	41915	9420284	6.91	1802.04	333948	603294	249611	269527	3.70968	0.257216	0.000552151	0.0234697	2150.54
56.58	259	372	16.06	66.84	114478	7	15882	12	930000	4373	6914	3061	2054	619524	110	22	11632	2764	50000	10536055	6.88	1709.13	325270	590968	245316	282821	3.47285	0.322146	0.000552151	0.0230905	2500
46.13	461	322.24	37.15	46.42	510560	20	21574	13	294202	3177	26418	174856	9906	55114	800	101	927	14456	23827	5602000	8.277	1640.69	241260	178320	218634	44474.7	19.2403	8.24541	0.00307411	0.00668571	912.99
44.74	469	327.4	36.35	47.71	490348	19	21765	13	476537	2975	34316	181690	11887	59835	800	101	1220	15248	25618	6601300	8.2774	1804.62	273752	242579	219935	50747.7	9.77398	4.27611	0.00363073	0.00895118	1455.52
42.09	475	331.94	35.99	47.94	443409	15	20534	13	332710	3508	54057	183656	14265	72754	800	101	1559	16678	30112	8152596	8.278	2142.2	307119	381773	257848	65150.3	23.5886	9.09502	0.00429746	0.0138938	1002.32
50.88	487	340.39	36.74	48.47	334400	15	22786	13	406405	3677	74828	150460	16490	92774	800	100	2142	17772	31363	10249200	8.1013	2970.71	517107	498976	436987	81745.3	29.6425	10.8199	0.00484444	0.0180946	1193.94
51.16	499	348.82	37.95	48.7	1194344	16	23069	13	468862	3703	100176	128692	72489	121014	800	99	2896	18717	33835	11839536	7.8087	3413.67	600010	579814	505006	110407	36.6369	15.1986	0.0207812	0.0212867	1344.14
47.22	510	355.31	39.39	48.94	921680	16	21715	13	545345	3994	179406	106650	23834	199543	801	100	34608	20126	42971	13072386	7.3872	4252.32	692706	674179	603076	182127	42.2167	19.0558	0.00670795	0.0256855	1534.84
48.09	515	360.23	39.86	50.39	703095	16	24405	13	654152	4394	179971	100089	31200	259777	790	102	41158	20962	38362	17289231	6.85	4983.77	830279	826317	729078	179762	52.6608	27.8362	0.00866113	0.033487	1815.93
54.43	524	365.12	40.85	50.85	544410	16	24740	13	841973	4627	172334	90487	26163	287394	886	102	37219	13559	35911	20850017	6.81	5264.73	999128	928971	857318	189954	61.6236	36.77	0.00716559	0.0373611	2306.02
53.39	525	365.5	41.56	49.1	679765	10	25748	13	959139	4800	254968	94233	28343	359491	902	109	47015	13851	43229	23867861	6.622	5955.93	1.12573e+06	1.06644e+06	979328	224879	77.4829	45.8101	0.00775458	0.0440616	2624.18
52.74	523	365	41.32	49.31	716506	15	27562	13	1114117	5194	296957	108234	67914	447751	937	133	77561	13543	50014	27755685	6.61	5565.76	1.23873e+06	1156403	1.09899e+06	270220	95.5616	53.0204	0.0186066	0.0479308	3052.38
53.64	524	365.8	45.22	43.86	1032623	16	32518	13	1230000	5357	292346	101780	78232	550372	979	140	95583	14225	54267	30214991	6.25	6342.65	1.44452e+06	1.53862e+06	1.31596e+06	323242	115.487	67.4049	0.0213866	0.067299	3362.49
54.8	527	367.5	44.64	46.14	94918	19	33515	13	1330000	5530	292816	88900	94426	547273	241	180	112969	15342	58755	33079851	6.07	7649.88	1.53851e+06	1.94399e+06	1.49104e+06	371300	126.793	76.5646	0.0256942	0.0871461	3619.05
58.47	529	369.7	56.33	52.24	217580	24	34650	13	1510000	4441	292768	83648	107673	527157	1084	173	141469	18540	60088	33257782	6.05	6777.83	1.69946e+06	2.00509e+06	1.66528e+06	370561	37.9973	21.0523	0.0291244	0.0896458	4084.39
61.34	525	367.39	56.3	53.59	-388203	25	35547	13	1290000	4588	292772	64656	85049	620878	1147	183	128030	19047	65356	34321200	6.49	6755.37	1.78545e+06	2.1555e+06	1.6396e+06	446922	40.0248	21.0489	0.0231495	0.0904014	3511.26
62.57	524	370	56.06	53.88	174837	25	36559	14	1350000	4475	292772	15707	46214	703360	767	190	83197	18991	70624	36617600	6.91	6747.21	1.82867e+06	2005070	1647634	419331	41.5254	21.935	0.0124903	0.0784241	3648.65
62.235	524	369	55.21	52.88	900374	25	36566	14	1410000	4561	292772	9759	10713	730005	804	197	185297	18997	75068	43848800	6.61	7926.82	2174422	2.01603e+06	1.80731e+06	489758	43.5271	27.69	0.00290325	0.0826551	3821.14
61.9	523	377	58.2	55.94	899956	25	37296	15	1970000	4495	292772	9905	10215	808097	799	203	250447	18997	243300	47674600	6.91	8480.54	2.31006e+06	1.86126e+06	1.74075e+06	521155	44.3435	27.164	0.00270955	0.0714476	5225.46
61.24	522	384	56.27	55.44	716156	25	38039	17	2220000	4545	292772	9925	9717	830649	800	209	232044	18997	314200	52520800	6.88	8519.75	2.31772e+06	1799463	1834379	573525	47.0049	31.1412	0.00253047	0.0681119	5781.25
31.94	456	247.62	12.93	37.82	1293183	6	7109	6	74100	2949	842	41813	60104	62518	240	28	521	3618	20279	3143000	8.277	3435.18	271474	158492	227856	46248.6	38.7691	18.3265	0.0242727	0.00773301	299.249
30.08	456	247.63	12.72	36.43	1307478	7	7047	6	82320	3232	23003	42954	109820	68135	240	29	671	4289	17210	3598683	8.2774	4033.8	300456	442749	241380	56305	35.9407	16.9769	0.0443484	0.0216003	332.431
29.1	457	248.39	12.52	34.57	1329681	7	8929	6	156769	3632	628	51253	112416	94509	240	31	694	5158	28025	3948759	8.278	4691.53	338394	611497	274502	67456.8	48.9955	20.5201	0.0452579	0.0297396	631.141
28.74	458	249.09	13.13	34.25	1364423	7	10771	6	157857	4351	9021	51873	138011	109515	240	32	883	6077	30926	4739245	8.1013	5447.87	389455	769086	329918	83860.4	67.4455	28.4484	0.0554061	0.0381122	633.735
29.4	438	249.83	13.31	34.51	1381201	2	9086	6	161400	4886	1588	49372	130542	120004	239	33	1266	6578	34000	5245931	7.8087	6527.36	478721	829258	394077	105040	82.0022	36.4946	0.0522523	0.0425076	646.039
30.15	441	251.06	13.12	34.66	1666603	2	12104	6	256400	5101	803	49434	133686	170000	241	35	29323	7279	36634	5836273	7.3872	7613.94	574919	903648	472817	124472	106.475	51.0548	0.0532486	0.0487239	1021.27
31.43	443	252.23	13.25	34.76	1926926	2	15041	6	301450	6045	926	48863	52615	208452	239	39	36310	8456	37211	7005082	6.85	7834.51	690173	1.14232e+06	596498	150753	114.291	55.2281	0.0208599	0.0661149	1195.14
31.43	436	252.97	14	35.76	2188280	2	16180	6	320903	15235	926	48863	55037	237023	241	44	38934	3870	16834	8263789	6.81	7880.72	694243	1.44606e+06	714631	169863	127.555	63.7725	0.0217563	0.0839405	1268.54
36.19	437	253.61	14.58	36.5	2598884	2	16381	6	449088	15724	24774	31785	55502	317136	236	47	56150	4913	23629	9491667	6.622	9516.89	872367	1.448e+06	847824	208149	146.937	77.2059	0.0218848	0.0862208	1770.78
37.92	438	253.8	15.51	27.42	2675243	2	17308	6	542000	16265	815	46368	72708	392778	234	61	56267	5409	27626	10549516	6.61	8905.54	946497	1.40538e+06	984595	237183	163.554	84.1752	0.0286478	0.0837725	2135.54
38.86	437	253.6	16.17	28.48	3066059	13	16203	6	590000	17474	3689	39702	80013	491796	239	63	69604	8388	25202	12057423	6.25	11286	1.11269e+06	1.6096e+06	1168266	299291	180.045	100.69	0.0315509	0.101552	2326.5
40.53	439	253.8	19.07	34.04	3448706	14	15793	6	760000	17874	1892	36212	92018	548148	273	128	86661	6398	30203	13366887	6.07	12386.4	1.27514e+06	2.37375e+06	1.33535e+06	325748	173.173	95.922	0.0362561	0.154083	2994.48
44.01	439	254.8	19.91	35.31	3592151	15	16199	6	720000	4086	2542	30669	101220	591246	252	121	96746	7930	23753	14669561	6.05	12074.9	1.4919e+06	2.70839e+06	1435820	340890	175.766	96.5107	0.0397253	0.175694	2825.75
45.38	440	254.75	20.32	35.27	3718224	15	15737	6	730000	3010	2231	24663	112018	692775	277	133	122039	6904	70657	15135940	6.49	11962.4	1523924	2.8459e+06	1.46748e+06	378577	181.218	94.6655	0.0439717	0.172132	2865.55
47.3	440	256	20.05	34.17	4102376	15	15494	6	910000	2743	2364	17811	121145	751238	262	148	127987	7833	87867	16636928	6.91	11757.7	1.56402e+06	2.96398e+06	1.49954e+06	348554	189.53	102.127	0.0473223	0.167555	3554.69
47.805	440	256	20.1	34.95	4206012	15	14068	6	950000	2666	2304	8369	128582	805473	273	164	150309	6983	109764	17739364	6.61	13193.3	1.73767e+06	3339123	1.70444e+06	381141	192.109	108.948	0.0502273	0.197329	3710.94
48.31	440	257	19.54	38.08	2155679	15	15189	8	1020000	2643	2330	8369	85620	826470	265	180	127487	7753	123981	20355241	6.91	12744.9	1.7411e+06	3.33177e+06	1.45058e+06	360095	197.224	103.011	0.0333152	0.187613	3968.87
49.89	440	257	19.58	40.85	2132962	15	15869	8	1110000	2637	2319	2782	122247	829781	271	198	127260	7048	157500	24868807	6.88	10075.6	1424195	3405380	1.12028e+06	330509	201.868	119.989	0.0475669	0.192595	4319.07
39.76	495	402.16	13.38	54.88	111668	5	8526	4	45013	8229	5965	47005	3342	38643	69	18	438	4758	8310	1331000	8.277	570.255	90932.9	43529.3	84079.6	21638.3	0.248657	0.0497315	0.000831013	0.00130771	111.928
39.29	498	403.89	14.4	58.25	106867	5	6928	4	60741	8693	7645	54530	6256	42786	69	18	544	6467	9922	1598614	8.2774	618.15	97876.3	91589.3	88934.4	23419.4		0.0817054	0.00154894	0.0027396	150.39
34.75	499	405.1	14.1	58.41	115969	4	7296	4	81812	9687	13365	81082	6939	46687	69	18	677	7104	9923	1848000	8.278	797.145	104207	104542	95571.4	27339.2	0.246853	0.120958	0.00171291	0.00311748	201.955
35.13	502	407.48	12.02	51.81	99615	4	7362	4	100710	9564	22395	84794	6830	53053	69	18	750	7792	11252	2133120	8.1013	918.193	122486	131522	123475	31811.4	0.245411	0.00490822	0.00167616	0.00398417	247.153
34.41	508	412.04	12.17	54.43	162361	5	8024	4	102734	9614	17768	91904	9028	57073	69	14	899	9522	13576	2459827	7.8087	1069.39	141636	132678	126524	42107.2	0.873702	0.319684	0.00219105	0.00412364	249.33
34.36	513	416.12	11.57	50.37	163398	6	8653	4	113265	10480	23154	88253	6411	59563	69	14	1236	10240	14653	2461276	7.3872	1318.94	166935	137351	135597	63189.2	1.05739	0.27964	0.00154066	0.00446822	272.193
31.4	522	423.79	11.11	47.87	628508	5	8660	4	125612	10636	23987	88658	6312	59570	70	18	1239	10339	7886	3377430	6.85	1576.88	193674	139865	138554	75307.1	1.4158	0.388691	0.00148942	0.00481802	296.402
32.96	518	420.53	11.58	48.13	327189	6	8795	4	151900	18221	90589	74746	9009	213025	58	19	5191	16581	16500	3904892	6.81	1703.21	220726	369389	140182	147841	2.61575	0.687926	0.0021423	0.0128985	361.211
31.54	533	432.99	13.24	49.46	510449	6	8952	4	195865	19496	91563	75132	12082	158862	59	19	8841	18172	11821	4227970	6.622	2064.76	251574	389352	257392	123776	8.03714	2.3797	0.00279036	0.0135792	452.355
29.4	537	435.8	14	48.7	784233	9	10898	4	196732	10470	96841	3689	16798	212003	60	20	8644	14475	12012	4777798	6.61	2494.9	277912	474443	287924	146564	13.1372	3.53849	0.00385452	0.0164701	451.427
29.99	539	437.8	14.4	49.95	861226	4	12443	4	380000	10972	92169	4207	19800	356216	56	19	8287	16702	12706	5577099	6.25	3049.82	347809	673085	344400	191088	15.7305	4.67316	0.00452261	0.0245988	867.976
31.39	540	438.6	15.12	49.79	1094517	4	12678	4	400000	11481	96279	100173	28100	363225	166	21	14286	17836	18524	6365177	6.07	2959.56	407833	915110	393988	219795	18.3803	5.96069	0.00640675	0.0343729	911.993
32.03	549	444.9	15.28	50.41	918486	4	16293	4	440000	9436	92644	94980	29186	358690	64	21	9434	14610	19362	7688638	6.05	3605.4	443782	1.07438e+06	447898	233230	17.9564	5.60389	0.00656013	0.0399152	988.986
35.02	552	447.7	14.69	50.44	626420	5	19273	4	450000	9503	95844	87777	34501	366982	62	21	11117	14879	23723	8935340	6.49	3518.8	475928	1.16618e+06	456445	250171	10.3741	3.79449	0.00770628	0.0401361	1005.14
36.98	553	453	14.73	49.55	1127384	5	21787	4	550000	9469	93015	43440	39800	467402	70	20	8667	15136	28229	10400609	6.91	3497.57	502230	1.16391e+06	470708	259552	4.70927	1.34361	0.00878587	0.0371827	1214.13
40.895	554	454	14.75	50.33	1550624	5	17707	4	690000	9486	95506	14241	46200	493858	69	20	11932	15382	52392	11786415	6.61	3613.58	603862	1.51752e+06	537307	277765	5.40441	1.72727	0.0101762	0.0505683	1519.82
44.81	554	455	15.91	55.44	1588483	5	20138	4	890000	9478	93305	15565	53900	513325	69	19	25612	15616	61988	12999707	6.91	3681.34	647426	1.80099e+06	533022	284466	8.00308	2.29864	0.0118462	0.0572826	1956.04
50.79	554	455	17.59	58.87	1755774	5	20707	4	1000000	9482	95244	16889	61010	572765	69	19	36915	15841	71211	14622476	6.88	3814.69	762904	2223324	573824	293710	11.3662	3.03328	0.0134088	0.0710236	2197.8
33.88	568	506.3	17.4	51.03	118581	13	6593	13	67415	9689	7825	27605	5808	49412	60	12	488	4471	10481	1488000	8.277	750.151	128553	65327.5	150639	25503.8			0.00114715	0.00155889	133.152
34.03	571	508.91	17.18	49.25	131765	7	6813	13	68069	7048	5107	30237	6574	53451	60	12	650	4538	9664	1772785	8.2774	804.969	138152	106602	161616	25399.1			0.00129178	0.00253063	133.755
34.72	569	507.2	16.7	46.07	147197	5	6870	13	29823	7138	23742	35332	7413	64273	60	12	770	4894	10410	2094804	8.278	845.186	149086	117612	171070	27335.5		0.490931	0.00146155	0.00280122	58.7993
36.19	568	506.01	16.73	43.72	165362	5	7007	13	61945	7211	26374	38491	8485	75734	60	13	826	5166	11480	2408108	8.1013	856.608	145788	136109	180437	31256	0.138337	0.175886	0.00167684	0.00332028	122.419
37.11	578	514.65	16.89	41.73	233961	5	7137	13	78129	6876	11187	48319	9536	90022	60	13	1067	5437	12919	2719271	7.8087	989.288	171292	165031	209596	47837.5	0.913242	0.595223	0.00185291	0.00410652	151.81
37.6	580	516.76	17.72	38.62	183087	5	7369	13	114049	7425	9875	46325	11297	133478	60	13	6018	5970	15426	2865239	7.3872	1016.53	208166	225610	251299	62868.6	1.60616	0.74927	0.00218612	0.00591002	220.7
36.66	589	525.06	19.98	39.21	221399	5	7920	13	108590	9039	11995	44009	13881	156336	60	13	6378	7578	18152	3538811	6.85	1483.82	254061	316473	316035	63568.6	2.19023	1.13493	0.0026437	0.00879907	206.814
35	593	528.73	21.47	38.78	651069	5	10077	13	202000	9948	77801	41699	15688	218167	60	14	9318	8102	19908	4291188	6.81	1695.62	277970	468883	385833	129580	2.51546	1.29957	0.00296711	0.0130222	382.048
33.54	596	531.05	22.83	38.23	637547	5	9538	13	235600	7508	51217	36275	17289	231198	51	14	10609	4361	20000	5253449	6.622	1961.42	316734	673004	454371	157547	3.16354	1.57871	0.00325563	0.0191378	443.649
32.29	594	528.9	26.77	40.95	824373	5	11681	13	304800	8171	39323	42393	20044	283129	52	16	14176	4999	263415	6483104	6.61	2221.07	345663	815491	510755	127530	3.9705	2.15705	0.00378975	0.0233262	576.29
31.81	591	526.9	28.61	40.33	1035738	4	11681	13	430000	9077	35379	45394	23773	402744	52	16	23352	5752	32146	7922303	6.25	2403.73	403665	1.0797e+06	610683	231706	4.47903	1.94494	0.00451186	0.0327865	816.094
31.76	592	527.4	31.23	39.19	1209653	4	14484	13	500000	9881	33915	42991	33724	386985	151	16	26218	6387	37451	9431692	6.07	2703.74	452541	1.39776e+06	693089	262104	2.00986	0.966329	0.00639439	0.0436619	948.047
32.35	590	525.7	32.74	40.62	1145159	9	17097	13	440000	7428	33346	39800	31061	439498	75	15	34671	6033	41252	10831626	6.05	3156.59	495995	1.67832e+06	780155	286539	2.07343	1.29569	0.0059085	0.0527692	836.979
33.76	590	526.48	34.51	42.33	1263000	10	18124	13	490000	7045	33121	34081	34501	485906	83	19	77996	6094	49693	12384281	6.49	3109.94	511275	1.83158e+06	828448	301783	2.05136	1.20695	0.00655315	0.0536042	930.71
34.17	586	523	35.68	43.2	1219915	10	18856	13	660000	7298	33032	18097	37269	576646	80	19	95569	6150	58700	13895278	6.91	3079.63	514693	1.8146e+06	844197	339260	2.23709	1.2533	0.007126	0.0502112	1261.95
35.385	583	519	36.74	44.04	1189194	10	14866	13	700000	7128	32996	9303	31515	597025	80	20	105530	6202	89668	15095718	6.61	3498.09	609213	2.39015e+06	957225	355333	2.33141	1.365	0.00607225	0.0696717	1348.75
36.6	580	518	37.97	45.23	1374923	10	16312	12	820000	7241	32982	9421	34979	575321	80	21	105927	6250	128728	16499585	6.91	3589.7	646073	2867216	1001672	352987	2.54826	1.41726	0.0067527	0.0801037	1583.01
43.8	578	515	39.68	47.25	1328075	10	16646	12	940000	7166	32976	4816	38579	609947	80	21	112247	6295	133824	18442284	6.88	4204.86	906059	3568495	1.09065e+06	367549	3.00971	1.76225	0.00749107	0.100714	1825.24
38.59	242	325.44	11.72	74.65	49724	10	6137	11	154200	4812	133	239	6861	53334	35	15	869	828	11326	817000	8.277	904.072	113788	48786.3	101118	22894.8	1.03706	0.371804	0.00210822	0.00181115	473.82
39.13	242	325.81	11.46	72.21	63046	8	5185	11	109427	4628	112	279	7588	59104	35	15	1120	827	12662	953620	8.2774	1067.6	126501	88725.5	103406	24877.5	0.631656	0.119702	0.00232896	0.00328995	335.861
38.52	243	326.74	11.27	72.29	79940	8	5593	11	125024	5561	32	64	10004	64718	35	16	1021	950	12042	1071262	8.278	1170.36	137047	117274	112484	26078.2	0.557936	0.146906	0.00306176	0.00433584	382.641
40.94	243	327.03	11.1	71.66	101364	9	5731	11	135074	5820	32	65	1727	66265	35	16	1371	1002	12417	1233515	8.1013	1296.54	161889	155987	142494	29756.1	0.731431	0.198881	0.000528086	0.00588772	413.032
40.73	248	328.1	11.13	72.46	118261	8	6120	11	112612	6480	1162	6417	2163	78893	35	17	1601	1250	15000	1437317	7.8087	1493.72	185252	187025	165613	38956	1.0512	0.318064	0.00065925	0.00729985	343.225
41.67	249	330.44	11.33	70.86	198813	8	6454	11	117692	6509	17833	9782	2166	99178	35	17	3945	1406	16915	1533400	7.3872	1784.63	226809	215728	193517	51184.2	1.12789	0.342799	0.00065549	0.00883761	356.168
39.76	253	335.03	11.28	70.85	162478	8	6914	11	144500	6100	18676	10925	3814	128785	35	18	4186	1707	21480	1891418	6.85	2190.85	264809	290865	243687	67258.6	1.26944	0.387521	0.00113841	0.0126741	431.305
41.37	254	335.95	11.57	71.91	225152	8	7403	11	244593	6860	22869	12948	5672	162035	22	18	6061	2056	25683	2367394	6.81	2536.43	318470	361033	254002	87171	0.926328	0.316501	0.00168835	0.0157807	728.064
38.56	252	339.37	11.87	71.72	429933	7	8029	11	1880000	7038	54386	16907	7098	192944	24	16	9552	2143	21386	2816218	6.622	3156.62	356758	465613	293921	108485	0.997142	0.486546	0.00209152	0.0207187	5539.68
35.02	257	340	12.15	68.72	688605	6	8961	12	818600	7222	92762	17836	9512	274919	25	21	7003	2437	20794	3376545	6.61	3926.49	388317	532023	328176	135993	2.93735	1.4174	0.00279765	0.0236728	2407.65
33.48	254	342.3	13.09	50.46	1249709	6	10054	11	440000	8058	99830	16993	12008	348037	26	35	11981	2678	22768	4081810	6.25	4679.29	444139	755436	396868	175016	4.38767	2.2209	0.00350803	0.035311	1285.42
31.28	258	347.2	14.36	51.86	1620152	6	11149	12	600000	7844	100843	14945	14432	353703	235	35	17391	3837	24962	4688825	6.07	4414.04	479107	1.12524e+06	460065	229931	5.39574	2.9045	0.00415668	0.053392	1728.11
31.41	262	352.2	15.25	51.35	1543852	6	11750	11	650000	8141	100983	16706	17463	395716	28	35	12963	4417	45330	5082113	6.05	5881.81	525606	1375552	504679	243088	6.52641	3.4073	0.00495826	0.0645554	1845.54
31.89	259	348.92	15.79	50.93	1689334	6	12150	12	550000	8057	101002	17678	21006	506662	30	37	13531	5317	54553	5817789	6.49	5795.25	528553	1402373	518667	276364	7.17328	3.94341	0.00602029	0.0619288	1576.29
32.68	260	352	16.43	52.13	1913944	6	12179	11	760000	8054	101005	15431	23120	505394	35	35	18212	6401	68505	6680148	6.91	5800.42	545928	1.26093e+06	527313	274717	9.35284	5.91033	0.00656818	0.0518408	2159.09
33.81	260	351	16.64	52.5	1763790	5	10333	12	910000	8054	101005	9995	6708	558140	35	36	25757	7705	86237	7602115	6.61	6552.49	642959	1.59881e+06	600916	315917	11.4151	8.15475	0.00191111	0.068911	2592.59
34.94	260	354	16.26	60.12	3470792	5	11027	10	1090000	8054	101005	9724	1814	603494	35	36	68029	9274	103405	8674510	6.91	6700.88	680140	1845658	612306	299624	13.6056	9.22518	0.000512429	0.0754519	3079.1
35.99	260	356	17.57	64.09	3860909	5	11299	13	1260000	8054	101005	9724	2080	629459	35	36	102543	11163	127186	10155956	6.88	8260.69	865254	2209271	831969	332815	15.4593	13.2399	0.00058427	0.0902008	3539.33
37.71	583	546.19	30.07	51.45	2719630	14	13732	13	104293	23753	168451	184595	124696	198596	241	27	3867	12327	42733	8624000	8.277	3327.41	683556	475358	559219	175498	37.7158	16.161	0.0228302	0.0105149	190.946
37.69	586	549.07	30.94	47.35	2719432	20	14871	14	835674	24938	192235	190071	172727	217807	241	28	5103	13797	39508	10596339	8.2774	3871.01	798736	993385	618545	213783	40.432	18.1707	0.0314581	0.0218573	1521.98
37.27	590	552.69	32.01	44.99	2715135	13	16394	14	1040127	27291	217301	200452	210332	261747	241	36	6340	15826	43601	12089813	8.278	4472.93	918360	1.25104e+06	680098	246574	58.2605	27.9144	0.0380561	0.0273442	1881.94
39.83	594	556.7	32.97	40.69	2623563	21	17856	14	1705300	28412	317647	209866	231097	312652	241	47	9576	17308	48667	14588012	8.1013	5084.55	1.12335e+06	1.53875e+06	874943	304887	78.7318	44.6075	0.0415119	0.0341187	3063.23
40.06	598	560.45	35.27	36.96	3126283	21	19339	15	908123	29146	372705	211263	243018	369947	241	54	11732	20305	55262	17520388	7.8087	6083.25	1.36123e+06	1.77647e+06	1.04328e+06	346006	96.8299	61.4047	0.0433612	0.0405922	1620.35
40.31	575	564.56	37.97	36.26	3873125	21	20618	15	1737851	30693	630638	160247	250518	590599	241	59	152480	22931	66167	18560788	7.3872	7924.82	1.66091e+06	1.91626e+06	1.24205e+06	445067	122.085	78.5605	0.044374	0.0459479	3078.24
40.36	579	568.09	40.92	35.7	2197251	23	20731	16	2566222	32250	721058	134302	253789	671416	243	107	155104	25720	73997	23651493	6.85	8621.16	1.9705e+06	2.12858e+06	1.5248e+06	541196	133.214	83.692	0.0446741	0.0546994	4517.28
41.2	582	571.02	44.44	33.6	4621083	31	22843	16	1473000	33790	711281	128709	220541	771087	237	111	169678	29028	72659	29017634	6.81	7639.17	2.24404e+06	2.5215e+06	1.79867e+06	636697	140.196	85.4624	0.0386223	0.0648427	2579.59
40.15	585	574.08	47.99	34.23	6577732	24	24317	17	1720000	34905	721536	109840	232336	892738	245	128	221455	31377	64622	33121737	6.622	8643.26	2.58289e+06	2.73283e+06	2123751	748528	165.775	105.194	0.040471	0.0718872	2996.1
40.51	587	576.4	53.42	31.09	6316612	35	24477	19	2380193	28745	742549	152601	280929	1176706	251	127	281531	32020	88746	36962819	6.61	9419.59	2.90746e+06	2.82563e+06	2391335	889229	186.307	111.034	0.0487386	0.0741633	4129.41
42.49	589	577.7	57.62	32.99	5532121	48	26311	21	2310000	29997	759624	144356	285252	1417046	252	127	324076	33286	86097	41759634	6.25	10571.1	3428719	3.55701e+06	2855561	1.01563e+06	201.158	128.373	0.0493772	0.0985151	3998.62
43.64	591	580.2	59.24	34.57	7016804	48	28053	23	2500000	26354	773424	134630	327483	1484777	302	115	375758	36145	95951	45623634	6.07	15166.4	3.83879e+06	4223673	3.25227e+06	1.15976e+06	219.483	140.131	0.0564431	0.119929	4308.86
44.07	595	583.8	61.08	35.57	6882464	90	29652	26	2810000	16722	784531	118102	402514	1596238	258	124	428212	40406	82629	47803126	6.05	11932	4.06847e+06	4839516	3.62956e+06	1.21411e+06	239.26	135.356	0.0689472	0.13702	4813.29
45.24	598	586.57	62.2	37.29	7762821	75	31700	31	3020000	13840	793441	101980	423375	1906754	266	118	473092	43677	97208	53028406	6.49	11415.7	4037597	5.02529e+06	3735177	1.39682e+06	268.548	130.895	0.0721781	0.132007	5148.58
45.23	599	591	59.32	39.06	10168929	86	33412	38	3360000	11739	800568	41928	451333	1983694	266	117	566227	47017	681394	56894416	6.91	11371.5	4.03751e+06	5098539	3.76902e+06	1.3249e+06	293.558	149.173	0.0763677	0.124848	5685.28
45.565	600	597	62.83	38.96	12874556	78	34135	48	3840000	10171	806258	25535	402995	2146045	266	117	587880	50413	823397	59026776	6.61	13040	4.66089e+06	6.22274e+06	4258269	1.48395e+06	313.084	169.425	0.0675033	0.157691	6432.16
45.9	600	603	63.5	42.1	12594960	84	35591	61	4200000	8978	810793	16100	432017	2235538	266	117	782647	53853	1018293	65612648	6.91	13047.5	4853000	6.93565e+06	4.08823e+06	1.56851e+06	139.32	66.8046	0.0716446	0.166453	6965.17
49.06	601	608	74.15	46.89	13398721	79	37354	71	4260000	8054	814403	13458	236341	2514461	266	116	1241564	57325	1193910	74754684	6.88	13750.8	5.64783e+06	8064160	4.10013e+06	1.69813e+06	125.354	66.4603	0.0388719	0.192782	7006.58
32.94	392	604.11	19.57	63.07	30190	39	10405	18	76846	5774	16524	19335	1458	75828	79	7	681	3960	18003	1733000	8.277	570.98	113507	74050.5	125842	34541.5	1.15873	4.3502	0.000241347	0.00148095	127.205
31.89	393	605.2	18.77	64.48	42511	39	9734	18	85359	5771	16980	20437	1338	82549	79	10	701	3653	19039	2070287	8.2774	629.22	121338	122546	135996	37697.5	1.32188	3.48645	0.000221084	0.00244627	141.043
30.78	392	604.2	17.96	67.27	25911	39	10696	18	118476	2760	18293	28539	1640	103761	79	8	692	2560	20300	2470249	8.278	736.62	137102	143118	147164	45337.7	1.70473	0.822575	0.000271433	0.00286146	196.087
38.09	393	605.55	17.89	68.75	53030	11	10117	18	56200	6125	18297	31424	4494	117402	79	8	679	4495	22398	2962573	8.1013	870.03	187466	178168	166743	52975.4	1.96516	0.924779	0.000742135	0.00363182	92.8082
38.63	395	607.89	17.41	73.24	14771	11	11755	18	99069	6156	15356	25209	5781	145773	79	7	1080	5905	26156	3483804	7.8087	1022.52	224150	247653	196745	73173.1	2.3524	1.22622	0.000950994	0.00521724	162.972
39.51	399	610.99	16.9	69.86	272245	11	12248	18	146856	6155	14851	29522	14136	199672	79	12	3413	5900	30712	4052122	7.3872	1236.13	273735	384442	233510	97259.6	3.19154	1.51855	0.00231362	0.00851759	240.357
38.52	401	613.89	16.85	69.86	334655	15	12789	18	156000	6180	14819	28392	17558	268321	76	13	9892	5802	37377	5064287	6.85	1508.31	325083	525990	289513	134091	4.08868	1.94967	0.00286012	0.0125082	254.117
34.59	402	615.88	16.74	69.55	632135	14	13056	18	196100	5984	50808	20156	16518	318254	46	16	16894	18099	45500	6063923	6.81	1678.86	324043	731236	350012	170134	5.19582	2.46752	0.00268202	0.0174347	318.406
31.23	402	615.62	16.92	69.8	1116474	12	13731	18	268840	6588	88109	17409	23576	359928	59	16	24815	19566	43245	7143621	6.622	2254.91	374025	981030	410502	196149	7.29346	4.64338	0.00382964	0.0240647	436.698
29.8	404	618.7	17.16	64.73	1324588	15	14815	18	387961	7498	101602	17685	27291	496390	61	18	34719	22609	32440	8699054	6.61	2633.32	416733	954002	457220	247181	10.6675	8.98474	0.00441102	0.0233275	627.058
29.72	405	620.4	17.73	64.95	2470760	7	16085	18	400000	8541	105116	17130	32667	537706	66	33	45079	26134	36392	10670121	6.25	3044.51	480735	1.15634e+06	547896	292269	12.834	11.2238	0.00526547	0.0298218	644.745
32.61	406	621.7	19.4	55.57	1866835	25	17056	18	520000	10321	105972	17168	45178	571349	423	62	55834	30001	41783	12524624	6.07	2727.46	553225	1.41836e+06	626318	334604	15.471	14.3197	0.00726685	0.0375851	836.416
33.49	403	620.9	20	56.51	1993510	25	17873	18	540000	16419	106178	16014	26666	580668	67	21	61902	25201	47154	14271549	6.05	3402.14	610789	1.64716e+06	708772	353654	31.0501	27.5195	0.00429473	0.043849	869.705
36.53	404	622.1	18.26	54.6	1802935	22	18683	18	550000	15069	106227	14738	18253	628321	67	30	71738	26234	54470	16675730	6.49	3380.46	562798	1.50603e+06	661262	366188	34.1305	22.0353	0.00293409	0.0373016	884.102
39.97	404	529	18.77	54.97	2034364	20	17405	18	740000	15197	106239	8023	18074	634842	78	28	78775	25446	44258	15931539	6.91	3339.75	613915	1.52665e+06	683804	338200	44.4543	35.702	0.00341664	0.0417644	1398.87
39.835	404	531	18.47	55.87	1918303	19	15530	18	880000	15184	106241	6541	19339	714367	79	28	95817	26041	64626	17519148	6.61	3825.28	711280	1.68794e+06	791582	386384	48.5876	32.7515	0.003642	0.0480908	1657.25
39.7	404	528	18.7	48.13	2594531	18	16773	18	1130000	15186	106242	7063	25494	780425	79	28	105295	25589	133872	19412921	6.91	3992.24	739684	1.68404e+06	791768	408268	52.8409	31.8095	0.00482841	0.0461573	2140.15
45.98	404	529	20.98	55.39	1724839	18	17915	18	1250000	15186	106242	6914	31000	851921	79	28	113557	25931	152128	21765084	6.88	4803.54	1039831	1740614	1.03947e+06	440303	57.0132	36.2642	0.00586011	0.0478254	2362.95
48.14	125	293.24	9.64	73.42	5	3	4821	10	14643	5761	447	4265	50	35153	43	14	381	3392	8702	694000	8.277	372.478	52554.4	46946.2	30519.6	16684.8	0.886646	0.150048	1.70509e-05	0.00193421	49.9352
49.39	125	294.06	9.56	75.81	6	3	3462	10	10055	6520	446	4147	75	38656	43	13	462	3686	7306	779810	8.2774	419.3	60813.4	55103.3	37949.7	17506	1.32626	0.224444	2.5505e-05	0.00226385	34.1937
47.59	125	294.97	9.45	78.42	7	14	5006	10	34245	7008	451	4858	31	43921	43	13	554	4049	8257	923129	8.278	468.081	65606.9	64790.6	40375	18664.2	1.69509	0.288165	1.05095e-05	0.00265344	116.097
44.68	125	294.94	9.8	80.53	8	3	5146	10	24925	4440	402	6483	62	53173	43	15	629	6629	7940	1096588	8.1013	604.609	71737.1	72574.1	54020	22314.4	1.01716	0.294975	2.10212e-05	0.00303734	84.5087
44.01	126	297.15	9.76	81.33	9	3	5500	10	40655	10615	410	4937	267	66556	43	16	682	6257	9400	1329803	7.8087	706.714	82400	89562.7	63090.5	29577.9	2.01918	0.353942	8.98536e-05	0.00385987	136.816
42.5	128	300.07	9.65	81.43	11	3	6084	10	88785	12145	6007	6007	2054	96087	43	16	2360	7424	10401	1479556	7.3872	845.976	95326.2	176857	74935.4	41783.8	2.66604	0.494173	0.000684507	0.00797845	295.881
40.17	128	301.87	10.08	81.62	10	3	3791	10	69546	14599	55877	5881	3025	150176	43	16	3140	8815	10424	1925271	6.85	1068.36	113933	243592	94865.2	70612.7	3.71021	0.670671	0.00100209	0.0117802	230.384
41.54	129	303.57	10.24	83.46	12	6	7250	10	110930	6544	6032	5870	575	188309	28	14	3928	4972	13223	2371530	6.81	1255.96	138716	331288	113635	95427.1	4.31531	0.789737	0.000189413	0.0160251	365.418
39.9	129	304.35	10.62	82.52	12	6	7706	10	159157	7106	39308	5983	564	225131	53	16	4719	5460	13481	2906195	6.622	1493	156770	432539	132788	132351	4.79711	0.883502	0.000185313	0.0214616	522.941
37.34	130	305.1	11.2	80.58	13	6	8277	10	192600	7899	30503	9816	846	311900	60	17	5653	6272	16114	3507103	6.61	1762.16	173105	346678	147241	144256	5.8997	1.15341	0.000277286	0.0171903	631.268
34.71	130	306	11.63	78.9	13	6	9579	10	230000	8214	30391	9649	704	461997	63	23	6127	6992	19139	4212941	6.25	2211.52	202053	380039	177468	190111	6.53595	1.32024	0.000230065	0.0198713	751.634
31.86	131	308.3	12.55	73.14	13	8	10920	10	260000	8548	30389	9394	3002	486953	283	24	5901	7502	19785	5016886	6.07	2298.61	225564	500046	201097	219238	7.13591	1.48982	0.000973727	0.0267207	843.334
31.39	130	306.2	13.03	73.94	14	8	12206	10	270000	5160	30389	9301	3000	483045	68	25	6060	6712	20401	5614046	6.05	3019.06	250170	626288	223315	236670	7.90333	1.76529	0.000979752	0.0338075	881.777
32.32	130	304.8	13.26	73.44	14	7	12758	10	300000	5582	30389	11274	103	536881	70	20	6670	6819	22793	6374352	6.49	3115.89	266471	712728	233965	239728	8.5958	1.85574	3.37927e-05	0.03603	984.252
34.66	129	304	13.68	72.89	14	6	13976	10	400000	5578	30389	4846	833	565252	81	21	12422	6920	26715	7164743	6.91	3145.35	289226	859056	257225	245332	9.70395	2.07677	0.000274013	0.040895	1315.79
34.25	129	305	14.26	72.11	14	5	10358	10	480000	5578	30389	2531	1563	605572	81	20	12862	7014	29886	8204451	6.61	3733.29	344085	1.08492e+06	302580	279474	11.1475	2.54233	0.000512459	0.0538143	1573.77
33.84	129	304	14.36	71.18	14	5	11433	10	580000	5578	30389	1664	3559	587142	81	21	10952	7103	31361	9273500	6.91	4058.92	366039	1.24808e+06	317392	304970	6.24671	1.25901	0.00117072	0.0594145	1907.89
41.51	129	304	15.64	73.67	14	5	12097	10	680000	5578	30389	3245	4830	631595	81	20	12964	7186	33292	10405900	6.88	4120.62	456991	1.49606e+06	434648	343430	1.30921	0.37591	0.00158882	0.0715299	2236.84
30.91	709	525.42	19.05	46.01	57193	10	10040	15	104410	5286	13837	65297	1353	68043	76	13	972	3700	16488	2880000	8.277	721.276	116754	68766.3	120107	36340.7	2.66454	0.997297	0.000257508	0.00158123	198.717
29.25	719	533.14	18.53	45.36	89038	10	10704	15	154295	4666	13151	75507	3200	74134	76	13	1148	3750	16533	3219628	8.2774	817.042	125872	123743	131236	40449.6	1.12541	0.283228	0.000600218	0.00280404	289.408
26.24	728	539.98	19.05	45.94	147449	10	10958	15	167096	5301	14003	95641	4553	84176	76	14	1284	4125	18601	3466581	8.278	987.057	137236	173431	144114	47653.5	2.2223	0.51113	0.000843179	0.00387992	309.448
26.64	738	547.18	19.18	46.08	261994	10	11817	15	195473	5793	14956	108802	2832	99735	76	14	1336	4548	17979	3867877	8.1013	1182.94	167756	260708	164523	59651.2	2.85098	0.738331	0.000517563	0.00588124	357.237
26.45	747	553.7	18.95	43.99	592281	9	12431	15	223767	6275	25938	107097	4756	126918	76	14	1502	5070	19836	4191939	7.8087	1357.82	197689	358932	194051	73541.1	3.10638	0.848308	0.000858949	0.00830155	404.13
25.77	755	559.9	18.84	43.21	1264600	9	14043	15	289124	6869	44746	114626	7461	198475	76	15	13457	6123	22846	4426901	7.3872	1801.1	241496	498289	230354	93230.9	5.37596	1.39595	0.00133256	0.0120473	516.385
23.71	765	567.37	18.38	43.32	1347349	9	14683	15	353866	5646	32264	100688	10178	232154	77	15	18821	7235	22654	5265121	6.85	2328.81	287126	662197	287276	111250	6.09831	1.62863	0.00179389	0.0170384	623.695
27.21	773	573.16	18.81	43.7	1468731	9	16334	15	435504	7038	53767	98336	11763	278310	71	18	22014	14697	26629	5898195	6.81	2551.83	361973	875887	345941	143960	8.72357	1.78512	0.00205231	0.0224401	759.83
26.39	784	581.4	18.94	43.58	1840364	9	18038	15	408440	7675	98355	93059	15391	318105	82	17	24712	17087	30016	6400574	6.622	2975.6	407849	1.05102e+06	405665	165231	9.45992	2.27062	0.00264723	0.027299	702.511
29.47	797	590.9	19.72	39.31	2299577	17	42995	15	479333	8690	92143	131356	15391	421399	88	18	33252	20261	41809	7272593	6.61	3209.47	488120	1.03099e+06	453093	194472	10.2555	3.44588	0.00260467	0.0263961	811.191
30.55	807	593	20.72	40.65	1567732	17	20881	15	570000	9330	95191	118149	31573	461081	96	20	35991	22652	40566	8922543	6.25	3519.02	550061	1.24165e+06	539052	235349	11.7538	3.11647	0.00532428	0.0335014	961.214
31.09	819	602	21.26	37.17	2208885	18	22286	15	680000	9711	93659	113310	38057	497704	199	18	41174	25397	42072	10560242	6.07	3215.86	601877	1.52769e+06	612500	249262	12.9568	3.47747	0.00632176	0.0418071	1129.57
36.19	832	611.4	21.34	36.24	2333927	22	23085	15	840000	4221	94420	130511	42839	530467	110	19	41900	9655	42943	12087341	6.05	3986.78	734240	1780610	677625	265274	16.5435	3.78444	0.00700671	0.048138	1373.9
38.59	839	617.45	21.71	36.83	1770915	24	23043	15	930000	4751	94039	94295	49050	557649	118	20	38643	7466	47696	13738136	6.49	3837.36	757742	1.90783e+06	703870	285046	20.1492	4.32318	0.00794396	0.0476094	1506.19
41.7	850	626	21.95	38.18	1676907	25	26346	15	1050000	5000	94229	48049	50076	630525	120	21	41910	6474	77086	15355226	6.91	3802.75	812774	1.99231e+06	725719	280127	23.1011	4.89876	0.00799936	0.0460579	1677.32
43.7	860	624	21.09	40.12	1318816	26	21548	15	1300000	5110	94134	35558	50217	695155	120	22	43210	5982	92800	16939276	6.61	4341.98	960646	2.30374e+06	831324	313522	11.7788	2.86265	0.0080476	0.055853	2083.33
45.7	871	627	21.09	40.12	956050	26	21943	15	1510000	5159	94182	12077	52723	773766	120	23	46771	5725	108892	18740031	6.91	4303.22	1.01323e+06	2.38715e+06	813130	334652	14.5614	3.23797	0.00840877	0.0550977	2408.29
46.34	882	629	22.74	46.18	375245	26	23702	15	1590000	5179	94158	6178	55175	810543	120	23	47624	5588	125825	21133043	6.88	3884.43	933029	2.55018e+06	813043	365401	13.8245	4.26789	0.00877186	0.0589293	2527.82
33.15	269	249.33	7.25	66.03	20256	1	4555	3	4081	5069	4820	63651	1525	32760	52	13	391	1110	2773	468000	8.277	329.105	28326.9	21042.6	30877.1	16764.9	20.0537	0.272731	0.000611639	0.00101965	16.3679
32.09	271	250.59	7.63	65.95	20265	1	4403	3	6896	5113	3402	56870	43	36219	52	12	504	1135	3007	551959	8.2774	363.01	30156.7	26133.9	33826.1	18217.6	5.18776	0.778164	1.71595e-05	0.00125993	27.5191
32.39	277	256.17	7.75	63.58	20237	1	4347	3	13139	5207	40287	57071	139	41847	52	12	566	1193	2790	632123	8.278	385.807	32631	28300.6	36766.3	20439.6	16.2002	2.43198	5.42608e-05	0.00133457	51.2902
38.79	277	256.88	7.94	68.15	20323	1	4655	3	20805	5540	39624	119149	283	48749	52	14	600	1385	3512	773356	8.1013	467.359	47746.3	37503	32528.2	25682.3	40.408	10.176	0.000110168	0.00180211	80.9911
39.9	282	260.98	7.97	67.66	22551	1	4980	3	33900	5791	52105	101519	315	62600	52	13	634	1514	3255	888617	7.8087	552.606	58458.9	52023.7	39021.7	36604.5	23.1435	6.40489	0.000120699	0.00255279	129.895
39.94	289	267.36	7.92	69.05	55259	1	5071	3	429800	4046	11700	11560	340	88287	52	12	2749	1684	61416	964020	7.3872	651.19	68489.1	94355.9	46483.7	45649.1	42.7887	7.30266	0.000127169	0.00477741	1607.57
40.08	292	270.3	8.02	74.26	49554	1	5247	3	48400	6123	42000	118400	520	122071	51	14	3320	1415	3962	1166373	6.85	780.181	79224.8	80640.1	56731.9	61923.3	29.5228	4.66926	0.000192379	0.00435526	179.06
46.18	295	273.49	8.33	71.2	110699	1	5893	3	67700	6584	126700	95900	725	125736	38	12	3965	1872	4840	1391076	6.81	916.656	108576	87009.5	70992.3	77718.9	45.413	7.89194	0.000265092	0.00467174	247.541
44.65	302	279.79	9.12	71.36	108952	1	5535	3	94701	7352	194686	147733	2440	149005	41	13	5287	2071	5502	1654319	6.622	1206.28	124840	133655	84124.3	94643.2	60.5812	10.7065	0.000872083	0.00721382	338.472
45.03	305	282.3	9.32	64.54	109970	1	5818	3	124173	8528	165512	87799	4120	187748	45	12	7282	2361	6484	2057362	6.61	1425.98	147062	239246	95990.4	115543	61.9908	11.4792	0.00145944	0.0128213	439.862
46.06	307	284.4	9.55	62.86	127272	4	6993	3	130000	6600	156414	80645	5162	263998	46	15	8763	2752	7484	2463880	6.25	1819.91	191265	391156	114849	154023	62.3418	11.1983	0.00181505	0.022006	457.103
47.47	308	285.6	10.37	61.25	550284	4	8567	3	160000	8409	153364	76017	8037	291515	151	18	10425	3418	8787	3068575	6.07	1775.18	240999	347905	131925	179275	55.2871	11.4122	0.00281408	0.0200684	560.224
48.42	313	290	10.96	63.64	457800	4	9311	3	190000	8313	152316	51518	10002	329684	45	18	12198	5451	13042	3440826	6.05	2615.15	291785	495147	145762	200256	38.4828	7.63905	0.00344897	0.0282215	655.172
48.72	319	296.49	11.56	63.17	328352	4	10161	3	230000	8381	151953	33221	12141	419246	47	18	17741	7115	16036	3829489	6.49	2871.4	323264	568050	165313	208996	37.8428	7.01613	0.00409491	0.029521	775.743
49.93	324	300	12.31	65.15	710613	5	10657	3	270000	8357	151826	17159	15916	442625	52	18	19460	9036	20221	4440448	6.91	2970.58	344271	641924	173332	218830	44.5	9.64784	0.00530533	0.0309659	900
50.125	326	301	13.01	64	434959	5	9725	3	360000	8366	151782	19633	20412	476345	52	18	26357	11196	24970	5032688	6.61	3497.92	395980	830405	200753	260617	21.987	13.5799	0.0067814	0.0417371	1196.01
50.32	327	304	13.44	73.2	564487	5	10713	3	440000	8363	151767	22108	9400	498598	52	18	35399	13570	30711	5658196	6.91	3462.57	409237	974822	184744	261642	36.1842	15.7376	0.00309211	0.046406	1447.37
51.34	328	307	13.84	68.57	426746	5	11097	3	530000	8364	151762	24582	12000	551648	52	18	43945	16124	31976	6110194	6.88	3679.6	445551	1.19406e+06	415826	282243	42.3453	17.9588	0.00390879	0.0565328	1726.38
34.002	146	296.07	6.87	73.41	-13064	0	4391	8	14997	2958	461	1378	95	34091	29	17	409	3256	3448	410000	8.277	200.435	18886.7	24942.4	22382.4	16841.9		0.0101327	3.2087e-05	0.00101782	50.6536
32.91	146	296.35	7.05	72.16	-14472	0	4474	8	16516	1305	496	1516	88	40891	29	17	461	1441	3200	477170	8.2774	226.163	22048.1	29761.4	24407.9	19583.2		0.00337439	2.96946e-05	0.00121326	55.7314
31.8	146	296.99	7.13	71.37	-12583	2	4454	8	16516	1319	544	2058	266	45159	29	17	464	1485	3927	550000	8.278	248.333	23423.2	35675.5	26257.2	22952.7	0.101014	0.0303041	8.95653e-05	0.00145112	55.6113
40.42	143	291.58	7.47	78.47	-15116	2	4530	8	17100	1536	1564	1564	63	55467	29	19	513	1621	3387	645910	8.1013	281.058	33807.8	41154.3	29454.2	24911.1	0.102888	0.017148	2.16064e-05	0.00174222	58.646
41.11	144	293.01	7.3	75.96	969	2	4454	8	18960	7485	99	1989	71	76729	29	20	695	1132	5200	746687	7.8087	332.497	39913.3	51470.5	34239.7	33719.5	0.136514	0.0174244	2.42313e-05	0.00224956	64.7077
39.01	146	296.12	7.95	77.33	13994	2	5123	8	26000	80166	137	2346	79	97477	29	23	3396	118782	4828	844019	7.3872	409.01	47003.9	66538.2	39390.6	45908.9	0.202621	0.0173877	2.66784e-05	0.00304175	87.8022
40.97	146	297.81	7.96	77.89	2156	2	5986	8	31000	1914	215	2782	87	143348	28	20	3977	1985	4950	1106404	6.85	432.093	51919.2	96595.9	45762.8	63779.4	0.268628	0.0401894	2.92133e-05	0.0047351	104.093
45.66	147	299.43	8.13	79.09	13940	2	6836	8	34000	4306	111	2992	94	172474	15	22	4464	1612	8184	1380343	6.81	535.188	71791.6	149752	54122.5	86610.8	0.0333968	0.00536006	3.1393e-05	0.00734394	113.549
44.31	148	300.38	8.46	79.59	13542	2	7354	8	37000	2166	248	3707	102	182205	17	22	5895	2241	4634	1709627	6.622	624.412	81385.6	228366	62773.5	106797	0.0665823	0.0102112	3.3957e-05	0.0114808	123.177
44	149	302.3	8.98	81.86	18366	2	8629	8	47000	2607	198	5575	110	225318	27	22	7509	2597	6050	2118862	6.61	770.456	91633.1	313774	70658.9	131126	0.0793913	0.012845	3.63877e-05	0.0157028	155.475
42.72	151	296.3	9.37	81.78	13087	2	10368	8	80000	4952	198	6217	118	307267	24	25	9733	3327	5829	2635535	6.25	935.842	109430	450070	84142.5	170568	0.121498	0.0234232	3.98245e-05	0.0243035	269.997
44.98	148	300.1	10.29	63.55	21707	2	11443	8	100000	4918	197	8062	52	295906	368	22	9445	4379	6967	3149625	6.07	962.331	129861	584811	94591.2	202513	0.0226591	0.00411543	1.73276e-05	0.0321041	333.222
50.35	154	301.4	10.7	65.72	28530	2	12775	8	120000	4306	197	8092	103	323907	17	25	9995	4830	8997	3621415	6.05	1177.37	164290	562924	110779	202711	0.189117	0.0281609	3.41739e-05	0.0308711	398.142
52.95	154	300.87	10.87	70.05	26549	2	13150	8	150000	3802	197	9447	93	402559	16	25	8521	2916	10562	4278371	6.49	1134.08	166653	573236	110835	204226	0.0960548	0.0162644	3.09104e-05	0.0293569	498.554
53.43	153	303	11.09	71.24	20664	2	13484	8	320000	3704	197	7330	94	458960	29	25	8381	3053	12958	4912233	6.91	1138.25	169315	594581	112623	191910	0.113531	0.0194091	3.10231e-05	0.0283982	1056.11
56.49	153	303	11.03	74.88	56907	2	11876	8	400000	3683	197	8377	94	483714	29	25	9309	3040	15700	5411842	6.61	1153.96	191971	678301	124481	215611	0.141584	0.0296787	3.10231e-05	0.0338671	1320.13
59.55	153	304	10.18	77.52	33781	2	12185	8	600000	3679	197	8458	94	494318	29	25	9637	3041	19300	5952125	6.91	1170.83	196268	696278	121239	232151	0.239474	0.0346227	3.09211e-05	0.033146	1973.68
65.42	153	304	11.53	79.92	55857	2	9898	8	680000	3678	197	9196	94	546810	29	25	10079	3041	22414	6791488	6.88	1339.22	247162	741556	145351	236279	0.312829	0.061003	3.09211e-05	0.0354553	2236.84
31.79	386	512.42	13.72	49.44	239950	5	9589	9	6530	10355	25864	161821	271	52578	56	16	620	3637	7375	1318000	8.277	1534.37	99208.8	78350	102238	37996.9	1.36607	0.136607	5.28863e-05	0.00184731	12.7435
31.03	388	515.01	13.59	46.94	275999	5	9251	9	6415	9647	29742	156535	519	58193	56	17	755	3301	8709	1562770	8.2774	673.195	107311	114335	113765	40021.4	1.55337	0.209705	0.000100775	0.00268206	12.4561
30.03	390	517.88	13.67	47.11	317473	5	10010	9	120324	10570	38615	153398	703	62453	56	17	885	3905	9614	1761923	8.278	703.746	118741	133528	128889	47418.1	1.93095	0.229783	0.000135746	0.00311472	232.34
30.04	391	519.19	14.37	48.19	365191	5	10252	9	114019	10522	47712	137273	1026	66205	56	14	942	4100	11330	2093648	8.1013	898.421	126574	168551	147966	58380.8	1.34825	0.367881	0.000197616	0.00400728	219.609
29.26	394	523.16	14.19	46.37	419042	5	10483	9	99865	11145	73529	135489	1181	89879	56	15	1233	5496	13785	2392581	7.8087	1103.82	144619	215832	173057	64524.6	1.68209	0.495758	0.000225744	0.00528328	190.888
27.35	397	526.98	14.12	45	522195	5	10949	9	120522	11804	149299	120854	1364	144571	56	16	8777	5459	16422	2613266	7.3872	1368.13	166717	251754	203092	82917.8	3.60545	0.869571	0.000258833	0.00646698	228.703
25.51	400	530.81	14.41	44.85	1174643	5	12874	9	156744	8788	113052	106326	1769	175806	56	20	8231	5647	19273	3296964	6.85	1713.44	194841	340918	253176	111763	0.527496	0.1565	0.000333264	0.00937605	295.292
27.07	403	534.93	15.23	44.91	839667	6	15625	9	204901	10034	151200	80954	1986	214050	40	21	12438	5653	21767	3849687	6.81	1907.46	230264	481131	300102	145296	0.373881	0.145703	0.000371264	0.0132075	383.043
25.01	406	539.02	15.01	44.78	1484061	6	16680	9	228337	14185	131200	86786	4077	253870	41	21	15483	6224	19424	4662500	6.622	2293.58	256187	628364	371800	168576	0.779192	0.293055	0.000756373	0.0176042	423.615
23.11	409	542.9	15.19	41.86	2093589	6	17194	9	317850	15789	140201	123137	5010	342328	41	21	20565	6528	18596	5599774	6.61	2732.21	282094	662525	418551	200671	1.0315	0.287368	0.000922822	0.0184621	585.467
23.08	412	546.6	15.42	42.57	2406163	7	20288	9	370000	17219	148613	138162	4536	479162	43	18	25709	7078	20500	6727420	6.25	3215.19	330956	848812	501442	252733	1.11599	0.323912	0.000829857	0.0248463	676.912
24.56	415	550.4	16.69	46.59	2152778	15	22779	9	390000	15498	156417	106171	4549	506796	290	22	30334	7228	27539	7667375	6.07	2821.76	381168	1.05206e+06	574665	295200	0.460392	0.158482	0.00082649	0.0314901	708.576
26.19	418	554.3	17.34	48.53	1871817	10	24139	9	420000	7417	163607	91234	5055	567783	44	23	30468	7204	31239	8823864	6.05	3689.31	431665	1.2671e+06	685381	316803	0.306693	0.115773	0.000911961	0.0377842	757.712
27.5	416	552.08	17.93	49.52	2027506	10	25437	9	680000	6664	170194	84078	5501	679031	46	23	31253	7299	36775	10101657	6.49	3572.37	440120	1.32942e+06	709027	322865	0.833031	0.249992	0.000996414	0.0371036	1231.71
31.09	419	556	17.94	50.79	2058529	10	28562	9	860000	7136	176198	55406	4135	660779	56	23	28069	7374	46156	11506224	6.91	3551.3	496838	1.38874e+06	738005	327475	0.176978	0.0520293	0.000743705	0.0361465	1546.76
34.57	422	555	18.5	51.23	2632707	10	24117	9	1040000	6831	181645	26733	3901	728467	56	23	29251	7435	59394	12774723	6.61	4072.66	640261	1.76557e+06	864910	369257	0.152613	0.0366933	0.000702883	0.0481272	1873.87
38.05	425	552	19.19	50.25	3810834	10	25106	9	1230000	7024	186568	22442	4010	805934	56	23	18981	7483	75439	14240843	6.91	4179.42	722464	2.04675e+06	872047	389812	0.166123	0.051333	0.000726449	0.0536595	2228.26
39.02	428	552	20.07	51.75	4234270	10	26470	9	1370000	6900	191001	13038	6585	851881	56	23	53730	7521	78937	15971331	6.88	5198.2	925869	2.45505e+06	953005	422785	0.100181	0.0353306	0.00119293	0.0646446	2481.88
31.08	189	397.27	18.82	50.82	679741	15	9909	18	70980	6146	34054	50910	25533	64405	145	32	479	4031	14088	2102000	8.277	1350.01	166744	300010	201842	38103.8	105.722	21.1292	0.00642711	0.00912382	178.669
31.94	189	396.89	18.15	48.63	747158	13	10533	18	81715	6820	23839	43819	33445	69796	145	33	635	4881	13650	2477416	8.2774	1405.15	185454	295465	205781	40536	25.6998	5.31382	0.00842677	0.00899377	205.888
30.36	189	398.52	18.01	47.27	823404	13	11383	18	93179	6865	27790	73112	33602	82685	145	34	768	4574	13277	2858672	8.278	1666.95	201270	305509	222778	43830.8	35.13	7.71856	0.0084317	0.00926079	233.813
35.04	189	398.78	17.95	44.98	909864	13	10966	18	100593	7243	58451	50072	20161	87203	145	37	852	5360	12002	3347064	8.1013	1705.72	238267	330793	253290	53261.8	45.1377	9.672	0.00505567	0.0102393	252.252
35.96	190	400.23	18.09	43.35	1151299	13	11128	18	134566	7545	57902	40512	19830	103684	145	35	1115	5406	13393	3787270	7.8087	1963.27	285399	369521	299505	71679	72.4084	13.5729	0.00495465	0.0118236	336.222
33.77	191	401.46	16.6	49.04	1777476	13	11403	18	195521	8293	20820	36832	14112	158325	143	34	17446	5895	14327	3959585	7.3872	2343.85	319212	449492	358503	90855.9	84.94	16.1983	0.00351517	0.0151565	487.025
32.95	190	400.83	16.38	47.44	1991718	13	12436	18	230341	8649	47510	34741	16013	194531	138	37	20773	6982	15824	5047820	6.85	2973.37	395263	611690	453622	123047	55.5098	14.8928	0.00399496	0.0222782	574.66
32.75	191	401.37	22.18	43.41	2044149	19	13956	18	285150	9071	53867	34870	18136	222285	122	40	22891	9390	13577	6088545	6.81	3715.11	491816	885538	555226	184752	43.6007	9.15902	0.00451852	0.0323978	710.442
31.07	189	398.55	24.18	43.39	2122960	21	15082	18	410425	9584	61342	69389	20652	268111	126	42	28922	10314	15570	7274778	6.622	4503.24	567021	1.1199e+06	649623	230263	58.2863	13.9954	0.00518178	0.0424332	1029.8
28.25	189	398.8	27.17	41.39	2459664	21	16575	18	446074	11786	46962	70464	18520	327691	134	44	36726	12377	19091	8566722	6.61	5884.84	675646	1.29334e+06	710731	266005	62.4373	14.7895	0.00464393	0.0490632	1118.54
27.53	189	399	41.85	60.32	2972728	13	19112	18	520000	13964	45194	65349	22876	458187	142	46	47996	15669	23510	10331118	6.25	7063.63	793086	1.78785e+06	848665	339454	82.4561	17.8556	0.00573333	0.0716932	1303.26
27.97	190	400.1	36.6	43.04	4147766	23	21821	18	640000	16887	44946	55077	27002	489843	233	57	62912	17355	25545	12000980	6.07	8102.59	906515	2.32769e+06	989119	415012	85.8285	21.1054	0.00674881	0.0958446	1599.6
29.47	190	400.4	38.63	44.01	4152382	13	23075	18	720000	11688	44910	5969	31151	532588	148	52	67086	14051	26761	13230735	6.05	8643.13	1.04468e+06	2.79662e+06	1.09161e+06	501163	88.8611	24.7464	0.00777997	0.115448	1798.2
30.37	187	398.18	41.51	44.42	3785912	13	24008	18	790000	12129	44905	72771	35450	629170	146	52	137161	13852	29451	14744387	6.49	8559.52	1.06834e+06	3036137	1.13227e+06	558644	98.7493	29.8807	0.00890301	0.117489	1984.03
32.02	188	394	41.74	44.28	3873090	13	24949	18	1280000	11902	44904	25996	39149	752670	146	53	136885	13698	36413	16823212	6.91	8595.94	1.13469e+06	3048624	1.18493e+06	508212	109.873	36.0962	0.00993629	0.111977	3248.73
35.025	189	392	40.03	45.67	2890745	13	21309	18	1030000	12017	44904	21707	25634	695194	145	55	143600	13578	41589	18554358	6.61	9257.03	1344113	3572970	1.30837e+06	485678	115.638	43.7953	0.00653929	0.137893	2627.55
38.03	190	392	40.96	46.7	4446620	13	22232	18	1210000	11958	44904	16377	27696	698722	145	56	141661	13483	46405	20022293	6.91	9068.28	1.42629e+06	3.78067e+06	1.36945e+06	464704	119.77	47.8423	0.00706531	0.139574	3086.73
44.62	191	391	40.5	48.56	4154688	13	22093	18	1410000	11988	44904	12751	30191	746132	145	58	165567	13410	50880	22502292	6.88	9694.05	1.78948e+06	4117377	1.49685e+06	536703	121.56	50.7623	0.00772148	0.153058	3606.14
32.71	278	519.49	15.52	62.15	30495	15	11141	11	51547	4964	7255	43574	11291	58109	77	19	823	3655	14421	1790000	8.277	512.746	87506.7	37984.7	127673	31861.9	1.15498	0.469691	0.00217348	0.000883401	99.2262
32.06	280	522.27	15.13	61.16	40958	17	10444	11	174000	4750	6993	48239	8391	64299	77	21	853	3576	37100	2081778	8.2774	569.92	95892.5	101928	137085	35937.4	0.574416	0.264231	0.00160664	0.00235779	333.161
30.9	281	525.45	15.09	62.46	56316	21	10559	11	177500	5361	5607	82452	12933	72775	77	18	886	4808	17536	2483754	8.278	634.208	103591	138881	148405	42735.7	1.04672	0.386336	0.00246132	0.0031929	337.806
31.69	283	528.17	15.27	62.33	79420	21	10375	11	137657	5300	5376	83330	21239	87354	77	19	905	4845	20800	2898955	8.1013	813.652	137201	194044	133726	53891.1	1.4768	0.486586	0.00402124	0.00453495	260.63
30.33	286	534.66	15.14	58.89	135601	24	10409	11	190156	5361	6706	89947	23600	102294	77	17	1213	5056	25300	3289234	7.8087	987.022	159077	241816	156825	70325	1.88905	0.676076	0.00441402	0.00579199	355.658
27.52	289	539.09	15.39	58.63	300216	24	12168	11	119902	5421	63838	87842	26716	158134	77	22	3099	5551	27800	3563954	7.3872	1139.85	168413	311524	185607	93497.5	4.63744	1.48231	0.00495576	0.0078226	222.416
26.28	291	543.97	15.91	58.36	394618	24	13087	11	137933	5509	78197	74805	29361	190385	75	20	7096	5507	31000	4484530	6.85	1386.39	197664	446830	232889	127907	5.80914	1.58494	0.00539754	0.0119916	253.567
26.2	295	549.92	16.52	60.67	639141	18	11968	11	153411	6040	75188	76503	32614	248952	56	21	8316	12593	36000	5456873	6.81	1581.23	227190	632103	279990	171543	8.58307	2.59384	0.00593068	0.0168788	278.97
24.47	299	557.93	16.48	58.71	713497	18	13068	11	238300	6217	69278	86721	36151	286468	60	28	11250	10811	27500	6453816	6.622	1986.66	263104	823008	329383	212086	9.69656	2.87887	0.00647949	0.0222759	427.115
23.67	304	566.9	16.71	49.05	2309415	18	16229	11	238600	7726	68354	89866	43077	426414	61	20	14963	13308	27500	7486371	6.61	2331.91	300159	833682	364387	253173	10.3193	3.23483	0.00759869	0.0222481	420.886
27.47	307	573.1	17.53	49.43	1989304	32	16669	11	330000	8663	68345	83384	47667	543554	62	21	19493	15714	24300	8995346	6.25	2767.38	414975	876442	429071	326027	12.476	4.07095	0.0083174	0.0244688	575.816
29.38	310	578.1	19.75	46.67	2425210	33	18551	11	360000	5987	68345	71715	53208	609636	229	22	36633	19387	34808	10452801	6.07	2918.97	495685	1.36787e+06	492415	370824	12.8351	4.42106	0.00920394	0.038981	622.73
31.14	319	595.6	19.94	46.14	2827509	40	19436	11	550000	5349	68345	65333	59300	693012	75	27	60430	20092	39079	11695933	6.05	3310.56	565504	1.61552e+06	545316	413419	13.2471	4.44487	0.00995635	0.0448334	923.439
33.71	320	596.99	21.63	47.11	4514050	41	20104	11	620000	5231	68345	66593	65440	787469	75	27	82657	20288	48371	13244212	6.49	3225.68	598383	1.73909e+06	581095	441860	15.2312	4.69806	0.0109617	0.0448859	1038.54
39.43	319	602	21.89	47.76	3477321	41	21218	11	710000	5185	68345	39424	70969	840622	77	26	98801	20374	40972	15200313	6.91	3254.94	708730	1.83726e+06	601428	438627	17.093	5.27173	0.0117889	0.0441667	1179.4
41.13	318	602	22.65	49.03	5120345	42	13832	11	960000	5166	68345	40599	77176	906585	77	26	164296	20410	83580	16716251	6.61	3694.61	846099	2.5047e+06	690138	491160	20.2523	7.01778	0.0128199	0.0629444	1594.68
42.83	318	605	22.76	51.55	2797412	42	16100	11	1300000	5159	68345	25284	84471	997976	77	26	217359	20426	76040	18794700	6.91	3796.86	904741	3.12028e+06	654808	506966	21.405	8.09904	0.0139621	0.074638	2148.76
46.67	318	604	23.81	54.37	2678973	42	20889	11	1410000	5156	68345	22626	90763	1133573	77	26	252209	20433	102200	21494612	6.88	4557.41	1.18659e+06	4051073	837858	587123	22.4669	10.7909	0.015027	0.0974865	2334.44
38.6	201	365.21	16.47	48.7	85414	16	10557	203	75140	3692	5045	61408	0	41209	89	27	636	2332	12390	2132000	8.277	722.363	101735	111791	79723.8	19874.4	6.24298	1.83456	0	0.00369821	205.745
37.72	202	367.1	16.57	49.61	99370	16	10614	203	39275	5424	5632	72293	0	44665	89	27	819	2234	16408	2468000	8.2774	847.632	117060	137106	87484.9	21582.8	5.85671	5.36638	0	0.0045121	106.987
34.42	203	369.2	16.57	51.28	115754	18	11091	203	73000	5013	4919	85323	1060	53412	89	27	953	2176	19399	2869897	8.278	1003.28	127135	161620	114593	24381.6	7.09642	6.50054	0.000287107	0.00528819	197.725
31.95	203	369.53	16.37	51.33	135015	16	11183	203	78000	5572	5677	84274	1580	65119	89	23	1072	2897	18000	3287900	8.1013	1311.25	154728	204045	162514	30812.5	9.47149	7.57719	0.00042757	0.00681587	211.079
30.9	205	371.78	15.63	50.37	239820	20	12236	203	81200	6965	7199	83710	2235	80759	89	26	1282	3105	18400	3746917	7.8087	1511.07	175484	272790	190389	43948.1	11.297	8.83284	0.000601162	0.00939644	218.409
30.33	207	376.97	15.98	50.81	352262	24	12920	203	129200	7542	8876	81653	2511	134292	88	27	6226	3391	19786	3888200	7.3872	1848.17	211218	378517	225003	64109.9	14.3247	9.0146	0.000666101	0.0135925	342.733
28.73	208	377.95	15.64	51.55	329708	25	13291	203	306000	7740	6950	69000	3379	183092	86	28	7794	3566	21800	4768709	6.85	2305.2	249008	547448	284453	91361.4	24.1037	9.1246	0.000894034	0.0211455	809.631
28.55	209	378.78	16.41	53.02	372754	15	14322	203	315180	7294	55499	62564	3600	217620	68	27	9008	5875	20211	5682900	6.81	2614.43	279678	776260	315900	124137	34.3207	9.27359	0.00095042	0.0300935	832.093
26.38	210	381.09	16.65	52.61	586108	15	13950	203	265300	8119	60619	57851	2106	262891	72	32	12723	6578	18997	6583000	6.622	3138.33	309331	1.00337e+06	365875	159854	42.2472	12.4699	0.000552625	0.0397599	696.161
25.34	212	383.2	16.26	51.62	626916	15	14930	203	295500	9606	67754	43711	5497	375253	73	34	12823	7725	23000	7638605	6.61	3595.48	339220	1.04524e+06	403941	186425	52.9749	14.5709	0.0014345	0.0412656	771.138
24.39	212	383.9	16.59	52.46	715639	16	15854	203	360000	9999	60645	30534	6015	539293	78	34	16778	8933	26300	9106400	6.25	4314.1	392679	1.41988e+06	480231	238436	65.9026	19.2578	0.00156681	0.0591773	937.744
23.99	213	385.6	17.97	46	1016995	16	17202	203	430000	10458	67725	28785	7006	539407	216	34	19695	9946	35300	10376670	6.07	4690.09	434314	1.852e+06	550402	258091	77.8527	22.9894	0.00181691	0.0791254	1115.15
26.17	212	383.8	19.02	47.27	983400	39	19048	203	600000	7939	60670	28183	80028	521354	85	37	24172	10055	34900	11637594	6.05	5065.95	497008	2.28787e+06	623842	272350	83.3768	31.7438	0.0208515	0.0985307	1563.31
26.91	212	384.54	19.81	48.31	1146437	47	20732	203	640000	8805	67697	31706	560	569644	87	39	20000	10850	40700	13092691	6.49	5076.81	513446	2.71924e+06	662728	281857	86.3369	39.9233	0.000145629	0.108959	1664.33
27.62	213	384	20.1	48.88	1358461	49	22568	201	610000	8343	60696	18814	572	608766	88	39	34393	11688	52200	14530417	6.91	5075.14	528341	3.08514e+06	695167	280217	88.0208	50.049	0.000148958	0.116269	1588.54
28.55	213	381	20.16	48.93	1623354	50	20029	243	720000	8581	67669	7773	7227	598546	89	39	42777	12569	61300	15790809	6.61	5907.15	611705	3987992	815535	310149	89.2388	64.3711	0.00189685	0.158354	1889.76
29.48	214	378	19.69	48.69	2749060	50	20508	30	930000	8456	60721	3506	9020	624144	89	39	83817	13494	68800	17284666	6.91	5723.17	637087	4695733	824874	315107	91.8048	70.8774	0.00238624	0.179777	2460.32
34.68	215	377	21.01	52.21	1591835	51	20860	33	1170000	8521	67641	2689	11088	640169	89	39	81763	14463	77500	19102472	6.88	5499.93	718375	5761237	842280	326196	93.7401	80.3626	0.00294111	0.222119	3103.45
39.03	224	275.47	8.17	57.94	20700	8	4879	12	6104	3327	8909	11529	1608	35977	27	13	209	1670	7695	863000	8.277	801.377	86103	60192	75383.7	11018.5	1.81508	0.893019	0.00058373	0.00263992	22.1585
37.68	223	274.83	7.39	57.2	26855	8	5011	12	15405	3516	11808	11706	3815	41990	27	12	290	2164	6615	1031297	8.2774	896.867	90905.9	88733.7	78642.7	19867.4	0.363861	0.171015	0.00138813	0.00390059	56.0528
35.47	221	273.02	7.56	58.11	36078	7	5259	12	25264	3725	10576	10351	3636	50918	27	11	329	2164	7797	1233821	8.278	999.09	94976.2	125508	82181.3	24989.3	2.45403	0.893707	0.00133177	0.00555331	92.5353
40.74	221	273.56	7.6	61.44	50422	7	4908	12	36185	4509	2101	10798	6172	54190	27	12	410	2779	7766	1393357	8.1013	1116.78	117386	154117	98388.4	30325	2.70507	0.785934	0.00225618	0.00695415	132.274
41.02	223	274.21	7.51	61.01	97924	7	5495	12	49700	5263	25437	10555	8433	67804	27	13	391	3028	8506	1589900	7.8087	1315.22	138647	225770	114589	44650.7	3.71978	1.04267	0.00307538	0.010544	181.248
41.86	223	275.2	7.41	63.12	131651	7	6614	12	67900	5980	6863	9631	10687	84112	27	17	4171	3514	9424	1760771	7.3872	1541.71	164165	345052	115063	55112.2	4.6875	0.826957	0.00388336	0.0169729	246.73
38.9	225	276.75	7.5	64.77	154276	6	7192	12	70518	6635	8444	10149	12870	113327	24	18	8206	3982	8218	2181742	6.85	1910.45	191747	499229	168497	81976.5	6.215	1.75923	0.00465041	0.0263343	254.808
38.42	225	277.77	8.23	66.37	608175	8	7480	12	117700	8405	15544	10007	14709	133343	15	16	11192	9790	9653	2573287	6.81	2039.04	202117	730323	203164	105318	6.66019	2.22453	0.00529539	0.0386085	423.732
35.95	226	278.36	8.18	66.29	1098069	8	7422	12	207900	9720	15459	10045	21095	151896	18	23	23084	10832	9700	3192965	6.622	2515.5	229066	885339	235984	126390	7.90343	2.76796	0.00757832	0.0480301	746.875
32.68	227	279.4	38.1	73.84	1408462	3	7923	12	224392	10919	8451	17023	31195	285675	22	25	42518	15447	10150	3883045	6.61	3032.12	252386	731195	263307	163549	14.1374	5.06183	0.011165	0.0395918	803.121
33.1	225	279.6	42.1	76.96	982564	2	8648	12	260000	12132	10439	20346	43625	260827	30	26	54472	15540	10820	4659020	6.25	3525.6	298268	876778	316246	212561	22.103	6.49482	0.0156026	0.0501733	929.9
33.23	225	280.2	43.53	77.3	1281519	2	9374	12	330000	13482	9695	19790	57303	315749	154	26	68173	17906	13416	5403935	6.07	3600.57	335013	1.03023e+06	363129	245437	13.379	9.55232	0.0204508	0.0605725	1177.73
35.75	227	279.8	9.62	59.09	1198434	14	9905	12	360000	7099	9949	19357	69002	332521	20	28	76879	20534	23555	6274735	6.05	4219.14	387421	1.34645e+06	443321	262765	41.1008	13.8049	0.0246612	0.0795402	1286.63
38.79	227	279.95	9.59	59.8	1842861	28	10561	12	430000	5595	9859	19195	79606	363476	24	29	76908	23092	28575	7158500	6.49	4087.94	409586	1.39493e+06	459228	264348	46.7941	17.2941	0.0284358	0.0767761	1535.99
40.47	227	280	9.97	61.22	1334981	29	11192	12	510000	4929	9891	8641	85976	381003	27	30	90305	25677	63796	8155725	6.91	4086.67	429433	1.41867e+06	477320	255565	55.3571	21.5769	0.0307057	0.0733237	1821.43
40.74	227	280	10.23	59.55	1338076	29	10043	12	630000	4606	9880	10993	92386	410386	27	30	112055	28261	24541	9056126	6.61	4709.81	501512	1.6284e+06	550582	283132	73.2143	40.1457	0.032995	0.0879834	2250
41.01	227	279	10.81	51.67	1377338	29	10824	12	770000	4443	9883	10000	112397	428450	27	31	139447	30818	68540	10032074	6.91	4864.47	524861	1.68495e+06	506446	281151	86.3799	41.1546	0.0402857	0.0873986	2759.86
43.12	227	279	11.7	55.8	1342479	29	11741	12	860000	4359	9882	10211	120265	461852	27	31	156972	33327	84382	11391730	6.88	5586.66	639317	1.80426e+06	582452	309293	92.4731	50.301	0.0431057	0.0939954	3082.44
32.94	570	557.7	15.95	69.35	23163	11	6692	6	41517	6391	663	7592	1533	52303	46	4	283	4607	8669	1236000	8.277	451.25	82544.2	30145.8	75659.2	20550.9	0.179308	0.324547	0.000274879	0.000653061	74.4433
34.58	575	563.1	15.06	68.67	11206	6	6886	6	50027	6185	986	7588	1146	57692	46	4	371	4746	8051	1485465	8.2774	442.318	90305.7	67597.1	80757.4	23153.1	0.177588	0.0958977	0.000203516	0.00145027	88.8421
30.73	613	599.6	15.15	61.36	-1731	7	6856	6	91184	6645	2344	7504	886	69417	46	3	417	5018	8373	1808420	8.278	465.401	97459	76989.5	85443	27254.6	0.183456	0.0850567	0.000147765	0.00155112	152.075
35.5	618	604.52	15.07	62.04	-15727	8	6792	6	77835	6829	2353	7446	2720	72069	46	3	494	5520	8911	2156069	8.1013	624.657	127277	97411.3	97819.5	30031.8	0.198505	0.102561	0.000449944	0.00198904	128.755
35.13	623	609.94	14.46	58.88	-13905	9	6554	6	71451	7031	2456	11294	2456	133348	46	3	870	6088	10488	2531205	7.8087	736.862	148077	128386	113891	46507.8	0.245926	0.148996	0.000402663	0.00269557	117.144
37.43	631	617.17	14.12	59.86	12834	8	6755	6	95190	7261	4653	10402	5473	180748	46	3	2772	6581	13215	2845572	7.3872	875.961	187222	149623	135355	59944.8	0.777744	0.457178	0.00088679	0.00328182	154.236
36.89	640	626.06	14.11	60.61	19399	8	8003	6	105786	7535	20218	14005	7207	260902	45	3	4535	6913	14595	3457184	6.85	1075.64	225792	252390	169276	85912.6	1.10213	0.430958	0.00115117	0.00588525	168.971
36.51	649	635.19	13.48	59.25	249234	8	9074	6	139405	5855	23268	13743	11020	255620	31	2	5019	13434	24345	3906223	6.81	1036.42	239926	359070	203798	116079	1.25947	0.57957	0.00173491	0.00830096	219.47
34.23	656	642.07	13.66	61.95	410481	6	10448	6	200251	6241	23400	14847	13400	281610	34	3	6587	15524	18923	4660835	6.622	1205.39	269913	492528	235131	137190	1.30827	0.653666	0.002087	0.011584	311.883
32.3	663	649.1	14.03	58.24	518779	8	12039	6	256132	6624	24379	30906	27995	401603	50	4	10299	17910	21798	5603553	6.61	1722.07	298132	552165	263678	180303	1.91034	0.906588	0.00431289	0.0128693	394.596
32.64	666	651.7	14.22	59.07	506752	8	15896	6	310000	7024	24523	30002	37049	438373	52	8	11604	21650	27745	6650785	6.25	2059.02	355273	730066	272161	230550	3.17631	1.39691	0.00568498	0.017924	475.679
33.24	656	641.9	17.12	53.53	601692	3	16168	6	400000	7718	24543	29360	48830	431222	166	4	13649	26654	33649	7629628	6.07	1890	403315	925021	363250	266349	3.66101	1.97457	0.0076071	0.0237408	623.15
35.29	646	642.3	17.35	54.37	581626	4	17200	6	960000	8209	24546	26452	58966	450628	31	8	22436	30115	44200	8834111	6.05	2467.64	475332	1.11696e+06	406533	292035	4.67071	2.19181	0.00918045	0.0287438	1494.63
40.35	654	649.51	48.4	63.27	746665	4	18848	6	1130000	8038	24547	25897	67623	559896	35	11	22463	35656	42629	10182292	6.49	2436.35	542004	1.23192e+06	461400	320211	5.54264	2.74464	0.0104114	0.0292248	1739.77
42.82	659	654	49.5	63.87	767385	4	20168	6	700000	8073	24547	25618	73033	617301	45	10	62472	42215	50707	11439615	6.91	2434.55	580646	1.27393e+06	478405	312314	6.10092	2.92955	0.0111671	0.0281896	1070.34
45.21	659	656	33.25	59.47	813730	4	15415	6	990000	8066	24547	12623	78510	681240	46	10	39433	49980	60393	12611904	6.61	2699.08	701718	1.70517e+06	552822	358331	6.85976	3.19587	0.011968	0.0393245	1509.15
47.6	659	657	17	55.07	936073	4	16323	6	1230000	8067	24547	12975	91805	752556	46	10	45939	59173	107135	14182966	6.91	2794.12	753971	2.07137e+06	538616	385337	7.80822	3.39597	0.0139734	0.0456262	1872.15
49.57	659	658	18.2	60.24	907711	4	17665	6	1460000	8067	24547	12881	98231	832081	46	10	34949	70055	127730	15976541	6.88	3302.76	931749	2.6201e+06	995332	427280	8.20669	3.65359	0.0149287	0.0578767	2218.84
28.27	600	513	11.39	65.12	19066	2	5895	6	50815	2536	11027	13105	1297	50702	44	6	160	2159	8405	872000	8.277	583.062	84372.5	73339.7	93319.3	24272.1	0.584795	0.561404	0.000252827	0.00172723	99.0546
29.06	605	517.26	11.28	64.02	28644	3	7050	6	15849	2400	10978	10210	1970	61772	44	8	204	1876	7092	1053442	8.2774	645.814	96683.2	169903	93278.5	29794	0.966632	0.723041	0.000380853	0.00396823	30.6403
29.11	609	521.4	10.21	61.28	44307	1	6534	6	62496	2558	10878	18747	1582	67707	44	6	176	1926	9060	1291814	8.278	742.65	112271	226627	100697	37587.3	0.958957	0.76333	0.000303414	0.00525068	119.862
30.07	613	524.54	11.32	64.17	70708	7	7508	6	79745	2610	10129	24665	3345	101415	44	5	165	1915	8992	1552997	8.1013	826.636	130001	192187	125928	44511.5	1.39227	0.998723	0.000637702	0.00452262	152.028
31.58	619	529.47	12.28	66.56	118448	2	9024	6	43295	2818	9362	23827	4858	115064	44	9	174	2060	10492	1847900	7.8087	1011.85	168411	406243	149148	57769.7	2.13478	1.61419	0.000917521	0.00982576	81.7704
32.01	621	531.53	12.61	64.14	238491	2	9134	6	93271	3978	10351	22829	7334	209336	44	10	8417	3185	13392	2168785	7.3872	1215.65	206429	538993	189031	86779.5	2.96484	2.30159	0.00137979	0.013727	175.476
32.99	625	534.58	12.56	63.37	297071	2	10578	6	138991	4416	10708	19296	9458	227682	45	14	13839	3596	15491	2711575	6.85	1496.58	263176	736782	239661	120099	4.50279	3.56538	0.00176924	0.0201204	260
34.39	632	540.6	12.42	60.53	823951	2	11874	6	210444	8156	10717	18251	11163	300100	37	11	23977	5635	17549	3361305	6.81	1892.27	349832	982543	299375	160011	4.79227	3.95265	0.00206493	0.0266888	389.279
37.39	639	546.28	12.58	58.48	1128641	7	13283	6	309105	9067	16490	20072	18071	401039	29	12	31925	6450	20886	4186114	6.622	2745.17	484884	1231354	352676	205187	5.0994	4.4454	0.00330801	0.0340391	565.836
37.6	649	555.1	13.14	57.06	1905324	22	15193	6	361177	10161	17264	25997	18971	489322	32	12	46159	7115	27822	4974998	6.61	3226.97	575672	914538	389782	256450	5.67573	4.6754	0.00341758	0.0249247	650.652
38	655	560.3	13.25	54.5	2508258	26	16187	6	450000	10945	17715	24948	45194	634332	31	16	71731	7685	33024	6210249	6.25	3791.57	691299	1225805	464032	325589	6.08959	5.14456	0.00806604	0.0350042	803.141
38.43	671	572.1	15.93	29.27	3283034	7	18951	6	510000	6668	17974	24630	50895	680666	322	18	92241	5497	105000	7362873	6.07	3588.62	788850	1.5528e+06	532257	374337	0.647264	0.633289	0.00889617	0.0447151	891.453
38.9	681	580.7	16.85	32.6	3335900	11	20138	6	550000	6789	18121	21413	66480	775546	30	19	98220	5930	252575	8131972	6.05	4719.31	886911	1.84131e+06	666982	408114	0.693129	0.954605	0.0114483	0.0524106	947.133
39.35	687	586.28	17.34	33.45	3748500	8	23188	6	580000	6551	18204	21301	29839	819600	31	21	86400	5898	369235	9495099	6.49	4748.71	905990	1.99136e+06	678575	439407	0.801494	1.38457	0.00508955	0.0523361	989.288
39.81	690	592	17.33	35.68	3919300	10	25266	6	1060000	6402	18251	15127	44988	692000	46	16	86300	5875	114855	10863293	6.91	4804.59	930844	2.04828e+06	701668	422240	0.714358	1.17033	0.00759932	0.0500714	1790.54
41.18	691	591	17.92	38.29	2792500	9	27100	6	1370000	6307	18277	13634	36354	718379	44	16	74948	5857	148800	12094996	6.61	5324.73	1.07621e+06	2.64748e+06	798455	433383	1.4269	1.80517	0.00615127	0.067771	2318.1
42.55	692	591	15.05	34.11	2718300	10	28108	6	1480000	6246	18292	8486	37684	757369	44	16	117461	5844	190988	13447836	6.91	5341.3	1.11824e+06	3.11013e+06	796634	414209	2.1599	2.24883	0.00637631	0.0761575	2504.23
46.8	692	592	20.85	50.72	2575000	9	29154	13	1800000	6207	18300	20164	44556	843300	44	16	148400	5834	271507	15275300	6.88	5847.21	1.34952e+06	3801184	1.22867e+06	470587	1.94274	2.25207	0.00752635	0.0933273	3040.54
35.33	350	525.54	18.58	53.98	52561	7	8784	10	108664	11517	7265	19988	9130	58699	78	15	489	3953	14562	1738000	8.277	1040.96	192941	130409	191521	38395.6	4.56673	2.00365	0.00173726	0.00299799	206.766
36.09	354	527.83	18.13	54.51	52640	20	10230	10	70227	7833	8766	30517	12300	63507	78	16	643	3984	13410	2008057	8.2774	1108.47	210743	163090	203216	42953	2.46291	0.403539	0.0023303	0.00373284	133.049
34.74	351	529.35	18.62	57.65	52399	9	8734	10	63232	8871	9793	61653	10318	73205	78	16	733	5522	14109	2185862	8.278	1317.09	230147	171536	220127	47425.8	16.5864	5.73723	0.00194918	0.00391461	119.452
33.67	353	531.82	16.53	51.87	53133	9	10364	10	100388	8898	11006	65724	8566	81893	78	17	800	5388	14210	2523960	8.1013	1404.47	239561	216902	241158	54051.1	4.81366	2.95401	0.0016107	0.00503437	188.763
33.81	357	538.7	15.8	51.97	62714	8	10926	10	105302	8714	20966	69992	7214	97286	78	16	1250	7458	12113	2909545	7.8087	1642.59	284210	273968	281774	69519	12.5116	5.62963	0.00133915	0.00651291	195.474
32.11	360	542.94	18.29	47.38	261907	8	11297	10	159872	8455	20680	69974	10066	164261	77	17	11102	8570	14553	3201268	7.3872	2042.62	337483	366644	334317	97174	22.6729	8.48751	0.00185398	0.00914141	294.456
31.09	366	551.51	18.99	46.75	95121	11	11860	10	160500	9494	18243	67644	13206	215611	74	31	12809	23065	18702	3899171	6.85	2499.15	401280	504236	421058	157709	25.675	6.16224	0.00239452	0.0133472	291.019
34.05	370	558.68	21.47	46.23	359903	11	13510	10	263669	9597	41682	62699	18360	244301	64	35	15692	26080	22237	4608007	6.81	2891.94	510428	729934	508061	182566	21.2286	6.20177	0.00328632	0.0191855	471.95
31.8	375	565.62	24.32	44.2	984303	10	13680	10	290048	10291	76644	57114	18673	268713	65	36	17956	26640	23971	5245940	6.622	3303.57	575293	971820	596114	229945	22.4886	6.95742	0.00330133	0.0259461	512.797
30.07	377	569.2	22.79	46.64	1048773	10	15562	10	414268	11473	81244	52485	18672	330126	66	36	24472	28740	26519	6226931	6.61	3863.52	637256	1.00857e+06	667250	229627	30.2412	7.74131	0.00328039	0.0268064	727.807
32.8	380	573	25.81	54.03	1891559	12	16384	10	490000	12586	80278	60156	22690	482251	69	16	29322	19921	27738	7442536	6.25	4623.03	834631	1.23308e+06	795105	271613	36.6024	12.0104	0.00395986	0.0344316	855.148
33.9	377	560	28.78	54.45	1509930	12	17718	10	470000	14146	80476	58231	27503	485390	149	16	32452	21935	28448	8564334	6.07	5053.37	959335	1.72588e+06	90882	325328	40.038	17.8267	0.00491125	0.0507731	839.286
35.33	379	563.3	28.19	54.17	1250349	28	19990	10	590000	12553	80435	53782	32918	503888	86	22	35361	26772	30522	9583427	6.05	5476.59	1.07911e+06	2.04835e+06	1.03624e+06	361778	43.0822	16.6417	0.00584378	0.0601047	1047.4
38.88	380	564.39	26.12	54.02	1415000	28	19489	10	720000	12615	80443	43084	36307	527649	78	23	36602	27469	51700	10913863	6.49	5411.08	1.1807e+06	2.26707e+06	1073867	395402	48.0095	22.922	0.00643296	0.0618929	1275.71
41.47	381	571	26.32	56.11	1597100	28	27589	10	850000	12602	80442	19469	41538	565581	78	25	54655	28021	64275	12361662	6.91	5318.61	1247332	2.11885e+06	1.10858e+06	418085	48.6668	23.1119	0.00727461	0.0537015	1488.62
45.165	382	567	24.26	56.41	1516598	28	21880	12	1010000	12605	80442	13858	48118	650021	78	24	54559	28455	79170	14355088	6.61	5464.91	1.4759e+06	2.62848e+06	1.25629e+06	488939	53.4693	25.1396	0.00848642	0.0701325	1781.31
48.86	383	569	21.32	51.6	1719912	28	22406	8	1280000	12604	80442	10694	55872	686432	78	24	83226	28796	90645	15117925	6.91	5549.36	1.5632e+06	2.96802e+06	1.23796e+06	498767	64.9334	24.7803	0.00981933	0.0754878	2249.56
49.58	384	570	30.55	60.31	2169938	28	23796	9	1440000	12604	80442	7530	63861	699479	78	24	116174	29062	105750	16850420	6.88	5982.4	1.71546e+06	3.48613e+06	1475247	487359	74.7519	30.0823	0.0112037	0.0888957	2526.32
40.59	131	226.51	6.78	59.58	101058	13	3167	7	7721	2627	2847	7102	772	31387	82	23	204	2304	2797	1226000	8.277	541.984	49788.1	27750.9	40169.3	34142.8	25.1645	4.18966	0.000340824	0.00148019	34.0868
37.84	131	227.89	17.89	14.6	103938	10	3331	7	22940	2939	7711	7794	218	32851	82	18	215	2313	2623	642973	8.2774	560.29	48168	38836.9	24041.5	21977.5	20.624	1.19795	9.56602e-05	0.00205885	100.663
35.85	132	229.67	6.97	58.18	108239	9	3071	7	14100	905	1167	11672	513	35190	82	19	224	1239	4742	740065	8.278	644.294	52843.4	46641.6	25621.7	23603.7	27.9531	4.21039	0.000223364	0.00245326	61.3924
34.52	133	230.65	7.04	54.03	114763	7	3394	7	25344	2657	354	11523	868	41134	82	25	223	3226	5607	849825	8.1013	749.878	59581.2	60313.8	30816.9	27159	40.3208	8.07284	0.000376328	0.00322781	109.881
31.44	134	233.2	7.43	57.51	234889	7	3217	7	32200	2366	1544	18175	5427	55302	82	26	494	3275	7629	1020164	7.8087	978.147	71323.7	83076.7	36313.2	32470.4	50.2573	10.6927	0.00232719	0.00456217	138.079
33.43	137	236.89	7.55	57.94	183953	7	3885	7	34876	1122	3317	18424	8649	70843	82	26	2289	1583	7347	1089845	7.3872	1261.2	90303	134148	42765.6	46406.1	66.9087	14.3452	0.00365106	0.00766579	147.224
33.88	138	240	7.44	56.02	162391	7	3997	7	44597	1213	1738	17378	10659	94732	83	27	3313	1732	9573	1260053	6.85	1425.09	104573	149769	52317.7	61267.4	60.5417	14.0803	0.00444125	0.00911001	185.821
36.15	139	241.96	7.6	55.64	232924	2	4301	7	172180	2578	2491	22079	5895	110696	82	28	3981	2929	7202	1530725	6.81	1667.97	131828	254343	64047.2	83938.2	68.813	19.3128	0.00243635	0.0154358	711.605
32.73	140	243.35	7.96	56.98	400092	6	4898	7	86762	2758	1700	23590	2051	137039	83	28	4732	3215	12279	1905031	6.622	2223.41	153654	369521	73086.3	102339	85.1983	24.4757	0.000842819	0.0229308	356.532
30.39	142	246.6	8.19	56.72	655841	8	5027	7	123885	2700	1865	7549	2238	203313	87	27	7667	3820	9769	2271913	6.61	2779.4	169175	417330	81938.2	116692	109.596	32.7923	0.000907543	0.0256027	502.372
32.16	141	245.4	8.17	58.02	556652	2	5634	7	130000	2730	1914	6630	3609	276296	125	28	11663	4718	10987	2682012	6.25	3048.09	197823	556546	97828.1	151880	124.944	40.1744	0.00147066	0.0362866	529.747
31.98	142	246.5	8.6	62.87	722514	2	6540	7	150000	1634	1928	7200	4577	293668	96	28	13551	4143	13059	3169287	6.07	2764.97	218409	526665	112595	164611	141.318	46.8843	0.0018568	0.0351989	608.519
34.61	143	248.2	8.71	64.04	741141	1	6891	7	160000	1639	1932	7146	6329	319163	157	27	16730	4443	13372	3559087	6.05	3667.12	258146	629828	124482	178583	141.741	48.5133	0.00254996	0.0419435	644.641
37.05	144	248.8	8.99	65.66	1146747	1	7659	7	210000	1985	1933	7466	7373	339890	172	28	16832	4122	18911	4012574	6.49	3516.43	266709	729078	125864	195154	147.548	49.3172	0.00296342	0.0451522	844.051
37.56	144	251	9.09	67.35	1041030	1	7513	7	250000	2003	1933	3431	1784	345721	174	29	10111	4072	24467	4531684	6.91	3621.43	280453	810224	127993	197701	152.555	53.1009	0.000710757	0.0467147	996.016
37.345	145	250	9.39	68.45	1402942	1	5076	7	330000	2004	1933	3501	371	344970	173	29	11033	4064	19990	4951199	6.61	4379.06	333461	1.01942e+06	146469	222102	161.238	61.3234	0.0001484	0.0616893	1320
37.13	145	252	9.74	73.15	1237032	1	5060	5	470000	2004	1933	3265	3274	338085	173	29	9632	4063	25410	5482478	6.91	4551.82	353753	1.16356e+06	151437	241387	171.095	63.3322	0.00129921	0.0668208	1865.08
49.55	146	252	10.1	76.26	424606	1	5458	5	590000	2004	1933	3264	5673	378549	173	29	7899	4062	26121	6147006	6.88	3279.21	341799	1.37337e+06	158366	262540	181.792	72.6356	0.00225119	0.0792136	2341.27
36.69	287	353.52	8.63	66.54	5254	6	4145	11	2773	2181	50112	817	363	27553	38	9	252	1307	3354	477000	8.277	328.38	42391.7	22090.7	34546.6	16274		0.0424304	0.000102682	0.000754959	7.84397
36.2	289	356.06	8.36	63.09	6247	6	4574	11	23565	2289	3606	628	0	30369	38	9	265	1407	4003	574781	8.2774	362.563	46559.2	30935.7	36606.6	17927.3		0.00842555	0	0.00104965	66.1827
37.16	294	361.09	8.26	63.73	7523	3	4595	11	28780	2468	112	910	12	34920	38	11	314	1520	4495	710594	8.278	471.392	52478	42063.2	44927.5	23340.1	0.0276939	0.00830818	3.32327e-06	0.00140722	79.7031
36.58	295	362.96	8.21	64.14	9185	3	4172	11	52374	2788	32	11477	23	41399	38	10	427	2148	5138	877395	8.1013	482.46	53734.7	55404.8	55135.6	27446.1	0.0275512	0.0110205	6.33679e-06	0.00188423	144.297
37.35	301	370.45	8.28	63.79	11208	3	4967	11	56735	3694	8	10610	47	57664	38	11	668	3359	7235	1060403	7.8087	543.249	62997.7	68413.9	63927	38947.1	0.0269942	0.00275639	1.26873e-05	0.00236503	153.152
35.62	304	374.22	8.41	63.95	14848	5	4959	11	56437	4264	10	8683	67	89678	38	11	1809	3967	7005	1292664	7.3872	648.922	72280.6	94273.3	75020.9	50487.2	0.106889	0.00550354	1.79039e-05	0.00341022	150.812
34.4	324	398.57	8.72	65.71	19343	8	4837	11	64621	3940	9	8754	51	144618	38	10	2898	4491	6775	1705000	6.85	804.863	86960.1	131077	94562.9	81177.5	0.0250897	0.00127243	1.27957e-05	0.00480101	162.132
38.99	326	401.18	9.19	67.18	21647	7	8932	11	110855	4098	7	8786	64	158227	38	9	2876	3941	13839	1992914	6.81	890.771	109658	219766	112092	103297	0.0249265	0.00250037	1.59529e-05	0.00804404	276.322
37.13	315	388.01	9.08	62.88	29073	7	8849	11	124440	5621	6	8676	102	180291	37	10	3157	2549	12395	2414500	6.622	1013.7	122685	297240	134458	121190	0	0.002108	2.6288e-05	0.0115684	320.713
34.39	317	389.4	8.9	51.83	44335	11	9868	11	129000	5869	5	2038	831	215337	39	12	4105	2849	14239	3124737	6.61	1167.09	132106	341324	151471	152941	0	0.00150618	0.000213405	0.0132608	331.279
33.29	317	390	9.19	53.76	67694	11	12160	11	140000	6858	5	1996	1100	404231	29	11	5185	3471	17710	4038939	6.25	1364.19	149959	547639	181625	193346	0.102564	0.0279688	0.000282051	0.0224672	358.974
34.97	317	390.2	11.55	43.62	91550	11	12842	11	150000	8160	4	1968	1588	344256	275	15	6282	3763	23031	4822611	6.07	1232.56	168103	744282	208369	220975	0.111738	0.0106464	0.000406971	0.031424	384.418
36.3	312	383.1	12.43	43.92	138447	11	13892	11	240000	7465	4	1709	2076	373415	2	17	6360	3714	24401	5570045	6.05	1570.34	189234	965498	255842	233916	0.0261028	0.00842246	0.000541895	0.0416566	626.468
36.61	309	379.52	13.6	44	169536	11	14780	11	350000	8325	4	2037	2476	431274	6	18	8153	3668	32022	6340587	6.49	1581.24	192507	1.07013e+06	266897	258036	0.0985455	0.0262428	0.000652403	0.0434468	922.218
36.87	308	375	13.48	44.79	201939	11	15892	11	430000	9284	3	2109	1973	466086	8	18	8798	3645	39151	7419352	6.91	1586.9	194136	1.14582e+06	277861	258302	0.153067	0.048131	0.000526133	0.0442189	1146.67
36.335	307	376	14.59	45.04	225276	11	12019	11	580000	10353	3	2182	1400	496988	8	18	7103	3634	46673	8289928	6.61	1808.52	215274	1.59876e+06	323105	280508	0.102926	0.0229571	0.00037234	0.064327	1542.55
35.8	307	368	15.63	46.08	315392	11	14253	11	700000	11544	3	2254	500	491921	8	18	4941	3629	55583	9139656	6.91	1823.23	216661	2.0345e+06	301198	295983	0.00244565	0.000507889	0.00013587	0.0800077	1902.17
51.48	307	366	18.32	48.31	258208	11	14954	11	790000	12873	3	991	679	510257	8	18	6396	3626	57990	10163575	6.88	2071.51	353969	2.67944e+06	462767	284294	0.327869	0.0741609	0.000185519	0.106408	2158.47
37.301	28	176.77	8.11	57.19	110461	7	4209	39	13199	2075	4922	31991	3274	34858	53	21	1538	2315	4325	797000	8.277	865.289	56878.7	67659.7	46008.9	25419.8		0.775018	0.00185212	0.00462432	74.6676
35.36	27	176.13	8.14	57.73	113680	7	4232	37	16950	2012	6793	36916	4045	40065	53	21	1510	2258	3578	941651	8.2774	1022.18	63303.3	87530.1	48492.4	29060.6	2.27105	0.726736	0.0022966	0.00600385	96.2357
33.05	28	177.91	8.16	57.59	109173	6	4350	35	24100	2392	6793	47776	2374	48235	53	20	1653	2503	4219	1078666	8.278	1237.77	71947.9	123716	56031.8	33093	3.99078	0.764431	0.00133438	0.00840039	135.462
31.66	27	175.87	8.22	56.65	115573	6	4560	33	26198	2463	6010	49535	2507	51524	53	23	1703	2833	4495	1287364	8.1013	1439.33	78740.9	181472	60088.4	39258	5.34486	1.58071	0.00142548	0.0127369	148.962
29.07	28	179.41	8.12	56.27	300897	6	4544	31	27300	2728	20370	79735	3456	60347	53	23	1992	3287	5466	1440983	7.8087	1879.87	94763.2	246218	71429.2	52813.1	8.86238	3.0677	0.00192631	0.0175749	152.165
27.49	28	182.3	8.23	55.23	398700	6	4819	29	45900	2925	84339	72884	4174	79603	53	25	3163	3518	7543	1616600	7.3872	2417.95	115588	321773	86075.4	70723	11.9583	4.27611	0.00228963	0.0238937	251.783
26.6	29	185	8.28	56.1	387968	6	5240	27	67000	2961	116211	76910	4676	105610	53	27	4326	3233	7656	1957957	6.85	3047.25	141018	404774	109556	97153.7	14.8108	5.14281	0.00252757	0.0319411	362.162
25.62	27	173.3	8.25	56.12	337500	6	5432	25	90000	2145	111286	74664	4806	133512	41	23	3726	2860	7872	2324400	6.81	3578.3	159075	684606	132485	128448	17.0802	10.9114	0.00277323	0.058009	519.331
23.97	29	186.34	8.49	58.11	442690	6	5971	24	97100	2223	106360	72370	4630	162573	40	21	8524	3388	8582	1674800	6.622	4303.38	175492	685879	150782	149900	24.9544	12.8687	0.00248471	0.0555843	521.09
23.11	29	186.8	8.27	55.92	852100	6	6368	22	124700	2233	102158	86000	5100	191283	38	22	6460	3431	49300	2857225	6.61	4964.73	191176	729522	174572	178076	29.1124	15.1626	0.00273019	0.0590827	667.559
22.54	29	186.7	9.1	58.49	510957	6	8510	21	170000	1914	101460	71193	26000	198255	41	34	7116	3515	7453	3546300	6.25	5765.24	216527	827967	204367	215918	30.0177	16.8998	0.0139261	0.0709559	910.552
24.33	28	183.2	9.39	62.06	440172	6	7573	20	190000	1766	101341	77493	8275	221460	174	37	9305	3367	7960	4157600	6.07	5376.21	239372	946475	229167	226602	14.6659	10.3239	0.00451692	0.0851128	1037.12
25.45	27	178.6	9.37	61.77	462711	5	10759	18	190000	2100	101321	76139	10044	231977	48	38	6018	8720	13823	4580979	6.05	6038.98	257020	1.0958e+06	251571	225625	17.6769	14.979	0.00562374	0.101413	1063.83
30.56	26	174.7	9.66	64.73	334229	5	8426	17	210000	2036	101318	60576	15289	282329	56	40	6902	7874	16375	5321286	6.49	5687.79	291042	713120	251642	246281	20.2702	14.4082	0.00875157	0.0628963	1202.06
32.1	27	175	9.76	66.69	243949	5	8865	16	260000	2100	101317	27462	15000	289949	53	40	8585	8630	17000	6107000	6.91	5426.29	292666	731758	256651	234937	22.156	16.3909	0.00857143	0.0605134	1485.71
35.685	27	174	10.01	71.48	348692	5	7368	15	340000	2036	101317	18735	13849	278987	53	40	7707	7948	17103	6590802	6.61	5255.68	313861	761858	284747	252276	22.4546	17.8948	0.0079592	0.0662405	1954.02
39.27	28	174	12.08	52.38	352186	5	7710	14	440000	2100	101317	12390	25172	280171	53	40	6865	8557	16640	7120969	6.91	4635.12	307113	724444	39425.1	256514	22.6552	16.4753	0.0144667	0.0602528	2528.74
44.52	28	174	13.13	79.13	334464	5	7710	13	360000	2036	101317	9168	26000	289486	53	40	6329	8008	16814	7726472	6.88	4879.79	367527	718790	225659	288121	17.6144	6.64943	0.0149425	0.0600433	2068.97
36.85	785	343.24	17.25	47.02	432200	87	11613	27	196396	11216	3424	36763	56120	86708	293	50	1116	5140	26859	4999000	8.277	2683.94	338628	185753	300593	62607.2	23.5986	17.766	0.0163501	0.00653831	572.183
36.73	791	346.22	16.86	47.56	557104	201	11687	27	215900	11413	5816	45668	85522	94524	293	52	1436	5437	28615	6229200	8.2774	3127.29	395970	534105	335640	75403.6	32.0605	23.8692	0.0247016	0.0186372	623.592
36.5	798	348.97	17.04	47.91	727310	201	11932	27	246662	12679	10424	62958	58000	113685	293	53	1803	5647	30193	7243600	8.278	3639.12	461683	676468	372420	86955.9	41.035	32.2205	0.0166203	0.0234171	706.829
34.58	804	351.63	16.81	46.79	962308	201	11734	27	232349	15235	16248	86215	73120	137403	293	55	1771	6032	29258	8653900	8.1013	3679.73	518318	885290	510702	112525	51.7493	40.8509	0.0207946	0.0310774	660.777
35.85	811	354.67	17.33	47.48	1422670	201	12207	27	291920	16719	28034	83847	125145	147711	293	57	2069	6855	33355	10140000	7.8087	5217.76	660617	1117243	605640	138189	61.6328	52.1766	0.0352849	0.0403408	823.075
36.96	815	357.38	17.64	48.16	1887823	201	13794	27	425087	19096	39535	72231	183481	247345	295	59	45106	8083	38952	10921400	7.3872	6287.07	827314	1.43249e+06	726803	183991	72.1076	65.4749	0.0513406	0.0542601	1189.45
37.98	818	358.74	18.04	48.7	2200744	45	13942	27	582584	21961	52871	66656	204002	280154	284	54	54996	11320	43573	14312000	6.85	7489.96	1.01859e+06	1.76361e+06	923307	227342	82.004	78.0349	0.0568663	0.0717681	1623.97
39.62	821	359.82	18.33	49.18	2767689	45	14728	27	820336	11290	53924	62255	258199	352349	349	64	57968	11148	44507	17562400	6.81	8628.84	1.22829e+06	2.09732e+06	1.09684e+06	269116	84.9261	81.9554	0.0717578	0.0855918	2279.85
41.43	825	360.8	19.21	50.34	4134695	45	14713	27	782457	29361	59710	48000	267000	406161	289	67	87084	13110	52115	20092517	6.622	8205.28	1.53741e+06	2.56364e+06	1.28501e+06	342997	99.5197	98.3495	0.0740022	0.1073	2168.67
42.4	830	362.9	21.01	41.92	4684335	45	15039	27	960961	15845	65309	43734	305238	549170	288	66	125299	15644	59851	21573877	6.61	8981.7	1.75999e+06	2.5771e+06	1.43283e+06	419396	113.833	113.504	0.0841108	0.107434	2648
43.9	834	364.8	22.03	45.21	4437735	45	18552	27	1010000	17257	71035	35984	336073	661143	242	103	189317	17154	67300	24732675	6.25	10164.3	2.08305e+06	3.13343e+06	1.68928e+06	467604	124.919	131.339	0.0921253	0.137431	2768.64
45.22	837	365.9	26.32	36.83	5256942	7	19157	27	1080000	8445	76859	35830	353000	665415	331	78	221119	11712	168000	27533110	6.07	14334.2	2.37238e+06	3.42876e+06	1.93401e+06	502745	30.0514	21.1733	0.0964744	0.154378	2951.63
48.05	843	368.6	27.14	37.83	6184900	7	21528	27	1170000	8777	82752	35308	240919	682014	295	82	217044	12837	197201	29341866	6.05	12331.5	2.78148e+06	3908902	2.13203e+06	513616	32.6704	27.9847	0.0653606	0.175285	3174.17
49.51	849	370.85	27.62	39.52	6422700	7	22103	27	1240000	8105	88688	34420	172065	792100	278	85	227500	12795	259463	31937707	6.49	12152.1	2.82709e+06	3.68064e+06	2.1554e+06	525550	34.2327	31.2186	0.0463975	0.152926	3343.67
50.9	853	375	27.45	40.08	7252700	7	23408	27	1950000	8508	94639	31683	250020	836900	296	83	240200	12767	338707	33668494	6.91	12204.8	2922767	3.58529e+06	2.19074e+06	505322	38.9056	33.6893	0.066672	0.138362	5200
51.2	857	379	27.21	39.5	7322200	7	21049	27	2320000	8260	100582	28167	221608	978778	293	84	250894	12749	400400	35323354	6.61	13897	3.35665e+06	4.54401e+06	2.49744e+06	563602	46.7396	41.7061	0.0584718	0.181384	6121.37
51.5	861	382	28.2	41.27	7262600	7	20927	28	2370000	8410	106492	22888	242189	1036131	293	84	253942	12737	476847	38418969	6.91	14262	3.46898e+06	5.24056e+06	2496661	568293	53.3238	44.3981	0.0634003	0.198535	6204.19
50.19	865	385	30.56	47.3	6878900	7	23036	28	2640000	8318	112348	19656	262812	1067200	293	84	267300	12729	561547	43677100	6.88	14552	3.45637e+06	6295518	2234745	608719	51.5543	46.7912	0.0682629	0.237674	6857.14
34.38	329	598.19	17.58	68.91	123082	10	11306	13	255520	9356	36283	35869	9	64921	76	18	438	3908	16089	2042000	8.277	896.581	184095	86284.2	172151	37308.2	2.34039	0.820809	1.50454e-06	0.00174269	427.155
35.59	330	600.2	17.11	71.41	155451	10	11724	13	82081	10115	24502	43071	9	70343	76	18	586	4719	16087	2396673	8.2774	957.649	204212	143764	184254	42277.7	0.166611	0.044985	1.4995e-06	0.00289374	136.756
34.13	330	601.05	16.86	73.02	200664	10	12170	13	146306	12521	26133	53913	9	80196	76	16	650	5530	14387	2588400	8.278	1236.06	223446	163363	197608	46808.1	0.598952	0.154729	1.49738e-06	0.00328335	243.417
33.49	331	602.42	16.55	58.19	265278	10	11543	13	158863	14725	17635	55894	9	87628	76	19	794	6286	13362	3093434	8.1013	1323.66	238018	185320	229985	57157.4	0.647389	0.162677	1.49397e-06	0.00379723	263.708
33.62	334	607.75	16.82	56.65	381258	10	11838	13	141201	14778	33659	58123	10	95379	76	19	990	7179	14180	3558694	7.8087	1528.77	278927	224775	270432	74143.9	6.3513	2.33707	1.64541e-06	0.00473635	232.334
33.73	336	611.99	17.59	55.11	560350	9	12721	13	140742	14790	15915	65625	10	178119	76	20	4621	7831	16083	3860328	7.3872	1824.81	334476	266195	320497	102104	11.5688	2.77133	1.63401e-06	0.0058881	229.974
32.61	338	614.16	17.83	54.44	648664	9	13348	13	146860	13223	33607	56616	10	232271	75	21	5841	8217	15012	4762446	6.85	2241.3	399568	333068	399034	131876	12.7328	3.64741	1.62824e-06	0.00791701	239.123
36.38	344	616.69	18.83	54.47	831800	9	15534	13	219239	11389	29746	63613	10	254123	56	21	8613	8118	16297	5618494	6.81	2650.84	531244	541788	477544	161207	13.2968	2.71282	1.62156e-06	0.0129008	355.509
35.28	343	623.11	19.73	53.6	1052405	9	16917	13	62949	12865	86355	47728	10	296639	58	21	10337	9774	20137	6566397	6.622	3120.35	618435	720674	551706	208369	16.3374	3.51808	1.60485e-06	0.0174656	101.024
34.63	331	625.7	20.3	55.04	1707327	9	18482	13	376442	13372	48751	46373	10	349677	60	22	13832	10499	24986	7934177	6.61	3530.48	699775	794000	617483	248567	20.4683	4.6914	1.59821e-06	0.0191979	601.633
35.69	333	629	21.49	55.67	1762795	15	20466	13	490000	14294	85258	39364	11	526456	62	22	14659	11661	27925	9393179	6.25	4103.33	841535	1.10656e+06	738857	294915	22.7986	7.61808	1.74881e-06	0.0281479	779.014
37.03	334	607.2	23.09	54.53	2040781	20	22965	13	540000	16532	49365	37246	11	506570	239	24	20342	12263	32437	11086421	6.07	4335.64	974521	1.49211e+06	844488	368780	23.5982	8.63169	1.81159e-06	0.0404837	889.328
38.91	322	608.7	23.39	55.5	1819426	29	26496	13	750000	11294	84222	38704	11	511836	69	25	22884	13341	33915	12684985	6.05	4944.86	1.11937e+06	1.77097e+06	938045	415099	24.2408	8.88686	1.80713e-06	0.0480898	1232.13
41.21	322	609.18	23.67	57.24	1601254	19	29408	13	830000	9907	49958	33333	11	587114	73	26	23461	14370	40379	14435464	6.49	4882.8	1.1746e+06	1.82705e+06	994789	448764	27.068	10.8113	1.80571e-06	0.0462127	1362.49
44.46	322	611	24.22	58.03	1740848	16	31211	13	930000	10581	83243	17436	11	663349	76	26	23264	15458	46906	16333307	6.91	4902.59	1.27385e+06	1.94669e+06	1.02624e+06	449148	21.9939	9.08278	1.80033e-06	0.0461081	1522.09
48.17	322	606	24.36	57.53	1809128	15	21533	13	1100000	10237	50532	8377	12	685855	76	26	54747	16605	52638	18170763	6.61	5302.45	1.5367e+06	2.50635e+06	1.17122e+06	490371	27.1254	12.1294	1.9802e-06	0.0625702	1815.18
51.88	322	605	25.76	59.45	1963628	14	24242	13	1340000	10409	82319	4002	12	709817	76	26	82578	17814	88167	19781679	6.91	5455.09	1.65164e+06	2.93721e+06	1182523	514109	21.9587	8.76976	1.98347e-06	0.070259	2214.88
48.72	322	604	29.25	61.87	2051094	14	25350	12	1520000	10322	51087	819	12	764465	76	26	98346	19085	100740	22192522	6.88	5720.25	1616139	3.58042e+06	1.34033e+06	557021	26.8728	11.647	1.98676e-06	0.0861606	2516.56
38.79	199	222.18	6.99	60.57	81566	8	4402	8	8000	977	390	12506	4	31105	39	11	398	2211	3300	468000	8.277	400.266	34107.5	29777.3	35830.3	16334.4	0.450086	0.166532	1.80034e-06	0.00161923	36.0068
36.96	199	222.28	6.89	59.35	76285	8	4379	8	15000	679	325	16026	0	34458	39	11	457	2260	2836	556300	8.2774	433.559	35611.9	37801.5	39011.7	18498.6		0.0449883	0	0.00205454	67.4825
34.48	200	222.93	7.03	57.58	63461	8	4815	8	14615	742	340	32688	167	40477	39	11	561	2629	3020	661104	8.278	504.843	38802.2	42537.6	41940.9	21036.4	0.224286	0.0358857	7.49114e-05	0.00230504	65.5587
35.34	195	218.15	7.06	62.15	32316	7	5008	8	13600	793	569	44408	333	47435	39	11	654	2662	3068	771900	8.1013	576.544	196877	56950.6	47202.8	24225.3	0.2292	0.055008	0.000152647	0.00322246	62.3424
37.17	202	225.48	7.07	62.18	55894	7	5200	8	15000	848	600	45000	500	66922	39	14	889	2906	3500	901500	7.8087	689.988	56096.5	79164.8	54858	33189.4	0.753947	0.185672	0.000221749	0.0044962	66.5247
36.07	203	226.83	8.61	66.49	58774	7	5333	8	25400	946	812	57942	500	87998	39	14	2468	3120	3307	1001800	7.3872	812.843	64178.7	110551	62742.2	44853	0.396773	0.0544779	0.000220429	0.00659755	111.978
34.28	204	228.23	8.1	66.56	55415	8	5767	8	27100	1032	2854	58176	481	144598	40	10	3631	3371	3050	1338800	6.85	957.514	71988.9	156544	74681.8	66300.3	0.131446	0.0191102	0.000210752	0.0100132	118.74
32.46	206	229.77	8.35	64.83	45800	8	6625	8	48200	3671	29201	52299	472	158159	27	19	3509	3237	3431	1672200	6.81	1060.48	75684.3	231927	88328.1	90379.6	0.174087	0.0314328	0.000205423	0.0148221	209.775
31.27	208	231.82	8.26	63.88	127232	8	7208	8	73600	3136	81385	59643	467	169359	28	19	3995	3331	3796	2022900	6.622	1236.58	85363.5	313151	103574	101078	0	0.00308727	0.000201449	0.0203992	317.488
31.06	209	233	8.57	60.57	197100	8	7853	8	71600	3407	94038	54458	464	206588	28	19	4667	3638	3856	2428500	6.61	1483.87	95564.8	350916	114906	113836	0.318884	0.0479199	0.000199142	0.0227848	307.296
31.45	209	234	8.99	59.46	93775	8	8845	8	100000	3606	100040	33796	463	312147	29	20	6447	4375	4595	2959800	6.25	1790.57	117090	807548	140212	142332	0.502137	0.0987154	0.000197863	0.0552169	427.35
34.75	208	231.9	9.07	58.14	105760	9	10159	8	130000	3314	102726	30956	462	344445	385	30	6513	4776	5421	3479100	6.07	1682.91	135672	506914	157674	148808	0.501078	0.0843755	0.000199224	0.0360118	560.586
39.87	209	233.7	9.95	54.49	76592	9	11546	8	160000	3504	103898	29190	462	289849	25	30	5636	5305	5547	4028700	6.05	1886.49	157169	604493	183118	155060	0.268293	0.277647	0.000197689	0.042754	684.638
45.02	209	233.08	10.15	55.75	-87450	9	11888	8	170000	3488	104403	27802	461	362770	23	31	5143	5372	6313	4620100	6.49	1908.54	161575	622368	183213	166587	0.301184	0.324556	0.000197786	0.0411431	729.363
47.17	209	234	10.24	58.03	14893	9	12251	8	260000	3489	104621	11430	461	381300	40	31	4900	5345	7733	5092800	6.91	1673.68	165832	642013	185845	165492	0.828205	0.127304	0.000197009	0.0397055	1111.11
49.32	208	234	10.1	60.55	120827	9	12490	8	1070000	3489	104714	10175	461	382906	39	31	5355	5356	7733	5589873	6.61	1660.42	185852	862883	207061	189445	1.01709	0.19215	0.000197009	0.0557872	4572.65
51.47	208	234	10.04	62.16	172532	9	12490	8	1210000	3489	104754	10175	461	415454	39	31	3785	5351	301700	6094728	6.91	1593.52	188162	1.05439e+06	192523	196816	0.42735	0.0613362	0.000197009	0.0652092	5170.94
52.87	208	234	11.23	69.22	398978	9	14700	8	1920000	3489	104771	5852	461	458973	39	31	4533	5353	301700	6753191	6.88	1953.88	219434	1.34923e+06	152191	219598	0.854701	0.0599743	0.000197009	0.0838073	8205.13
32.54	615	484.99	19.95	44.3	174366	8	11379	13	101481	4578	4302	73057	1827	48004	122	11	538	5034	10608	1933000	8.277	795.457	126399	49709.4	123830	28771.4	0.41238	0.136085	0.000376709	0.00123832	209.243
31.75	621	489.11	19.8	44.05	215767	8	11258	13	113614	4022	6072	72373	2648	51990	122	12	672	5653	10671	2313533	8.2774	892.335	138094	93235.3	135024	32735	0.204453	0.0327125	0.000541391	0.00230293	232.287
28.95	627	494.44	19.79	44.06	274662	8	11628	13	114964	4767	6407	96774	3443	64998	122	12	821	5271	13041	2744978	8.278	1083.09	153485	128238	148456	39909.2	0.404498	0.163822	0.000696343	0.00313312	232.514
27.93	633	499.25	19.96	44.49	361027	8	12236	13	141775	5100	13684	126099	4368	74868	122	12	973	5579	13247	3268405	8.1013	1288.56	176995	215062	164969	54833.4	0.741112	0.30646	0.000874912	0.00531729	283.976
27.45	644	507.75	20.64	44.95	631699	8	13030	13	174735	5591	17355	133929	5809	87915	122	12	1233	5986	14817	3802492	7.8087	1551.96	214502	315514	195049	78803.6	0.925652	0.404219	0.00114407	0.00795774	344.136
27.5	656	516.7	20.98	44.58	900289	8	13659	13	221723	6541	30567	130101	9090	155792	122	11	11480	6798	17607	4251283	7.3872	1969.31	261963	423797	230959	98429.8	1.14186	0.458383	0.00175924	0.011103	429.114
25.29	665	523.94	21.14	44.67	1170786	8	15736	13	267772	6644	52444	130496	12507	188541	123	12	13279	9986	18462	5402903	6.85	2571.23	315614	492253	287301	119986	1.52689	0.534314	0.00238711	0.0137156	511.074
25.48	675	532.36	21.43	45.15	1159947	8	17747	13	286665	7322	66914	121755	14041	223927	109	15	15100	13722	21809	6476697	6.81	2722.13	339842	683236	349877	155480	2.10384	0.584117	0.0026375	0.018846	538.48
24.92	683	539.59	21.55	44.48	1453300	8	20564	13	362438	8350	80745	114674	16390	246863	115	15	16380	15860	23465	7301348	6.622	3140.06	383740	837510	411129	174554	2.83549	0.900215	0.00303749	0.0234389	671.691
25.28	694	548.9	21.57	43.25	1658100	8	21442	13	408457	9735	113510	107978	30768	339655	113	16	22292	17368	34473	7892071	6.61	3367.79	418159	908231	457627	195172	3.75296	1.12836	0.00560539	0.0250324	744.137
29.36	690	545.6	21.64	41.8	1293963	8	22703	13	440000	10515	159475	102966	37358	456050	113	17	24834	18937	36783	9119462	6.25	3490.98	504647	1.15484e+06	545343	240910	4.46114	1.2958	0.00684714	0.0338663	806.452
31.33	680	537.5	23.85	41.6	1598773	8	23707	13	470000	11405	223919	113426	45318	455060	249	23	26619	21422	39495	10347979	6.07	3327.39	560855	1.41633e+06	621910	260505	4.98158	1.4622	0.00843126	0.0434107	874.419
36.08	707	557.1	23.44	40.94	1627740	8	25386	13	560000	12258	314219	103362	36493	476693	101	24	28090	12202	29640	11113434	6.05	3738.13	668833	1.64087e+06	690799	273487	4.93125	1.45612	0.00655053	0.0486841	1005.21
38.02	713	562.29	23.76	42.53	1369630	8	26507	13	460000	12897	440672	113094	40633	494027	98	25	21980	10238	44808	12596238	6.49	3541.03	675756	1.67042e+06	719118	270306	5.00791	1.41292	0.00722634	0.0457741	818.083
41.28	714	568	24.52	44.59	1849713	8	27006	13	500000	13566	617649	18876	43221	505125	124	27	30406	9388	42700	14406220	6.91	3524.77	723446	1.66381e+06	741013	264695	5.10563	1.45968	0.00760933	0.0423912	880.282
43.005	714	567	24.58	45.28	1608561	8	21915	13	510000	14263	865189	19145	44082	607902	122	28	37436	8995	67374	16152411	6.61	3957.26	845948	1.86144e+06	856131	314499	5.26914	1.62025	0.0077746	0.0496665	899.471
44.73	714	570	23.47	47.68	1353082	8	24484	14	580000	14992	1211222	14244	45901	699613	122	30	51842	8807	50872	17974153	6.91	3945.34	884809	1871519	817900	335876	5.40912	1.5746	0.00805281	0.0475162	1017.54
46.62	714	570	24.82	50.07	1097603	8	25204	14	710000	15753	1694651	16229	50488	774072	122	31	58260	8715	88195	20468105	6.88	4263.64	999307	1.94499e+06	883712	365584	10.3842	3.42408	0.00885754	0.0495969	1245.61
37.39	186	303.76	8.98	61.8	33371	2	8209	9	5167	2692	875	37539	279	32627	29	3	323	2595	5084	846000	8.277	374.653	42507.8	24474.9	55256.7	18581.6	0.987622	0.00987622	9.18488e-05	0.00097346	17.0101
36.39	186	304.08	9.18	61.94	56044	2	7035	12	24586	2528	617	36634	0	35520	29	3	397	4553	4713	991788	8.2774	407.007	45007.2	53468.9	59463	20693.1		0.00986583	0	0.00212432	80.8537
34.28	186	303.91	8.92	61.52	31249	10	7236	8	42542	2831	1576	36284	181	41683	29	3	500	4744	6008	1077000	8.278	542.537	49503.8	55905.4	62975.9	26589.6	0.0987134	0.0197427	5.95571e-05	0.0022222	139.982
38.14	187	304.26	9.2	64.16	60349	11	7761	12	51462	3077	1048	34636	169	47467	28	3	619	5436	5433	1248691	8.1013	538.711	63054.8	77056.6	72148.6	31782.5	0.0985999	0.0262933	5.55446e-05	0.00312616	169.138
37.91	188	306	9.44	65.51	25099	11	7765	8	67174	3096	1048	35000	115	65709	27	3	655	5760	5440	1464764	7.8087	704.319	72871.8	107281	84168.8	41728.9	0.0980392	0.0200217	3.75817e-05	0.00448976	219.523
35.24	188	307.41	9.81	67.05	71682	11	8802	12	70312	3296	769	34169	1600	101746	25	3	2558	6001	7931	1678217	7.3872	794.215	84642.3	138763	98653.4	55247	0.130119	0.0301484	0.000520478	0.0061105	228.724
35.66	190	310.37	9.97	65.72	31324	10	9983	8	68987	3855	503	34258	343	146433	20	3	3654	3248	12125	2311178	6.85	1011.1	98493.6	201180	115975	45881.3	0.161098	0.0529425	0.000110513	0.00946271	222.273
39.37	192	312.73	11.87	75.27	97283	12	10732	12	110091	4544	435	32153	1076	152920	13	3	6467	4566	11115	2800905	6.81	11.6834	125671	518249	144132	218032	0.127906	0.0311133	0.000344067	0.0243344	352.032
37.18	191	310.89	11.46	80.59	144978	16	11106	8	138883	5140	511	35365	1810	179569	12	3	5109	5540	12334	2362100	6.622	1382.1	140763	564783	167231	260328	0.45032	0.0404505	0.000582199	0.0274338	446.727
34.59	191	311.3	10.54	73.71	250135	11	11565	12	198051	9987	483	26065	2311	216642	13	3	7245	6350	14884	3871339	6.61	1815.02	156146	559741	186508	153722	2.37713	0.425172	0.000742371	0.0272024	636.206
33.41	191	311.7	10.81	74.35	339163	32	13442	8	240000	14136	502	21111	3708	332675	19	4	8369	6746	16210	4728972	6.25	2149.27	180667	507893	222675	181892	0.8983	0.194739	0.00118961	0.0260709	769.971
33.71	190	310.2	12.3	73.39	317072	32	14418	13	270000	14161	489	20930	4678	340733	333	4	11587	6770	17638	5530190	6.07	1933.95	202098	567668	253632	204872	0.580271	0.137968	0.00150806	0.0301484	870.406
35.4	190	310.1	11.87	70.68	308559	32	15637	8	340000	2419	498	18151	5608	337513	47	4	12437	6327	22736	6393606	6.05	2524.8	228806	598678	301630	219619	0.580458	0.134106	0.00180845	0.0319107	1096.42
36.36	187	305.31	12.05	71.72	348870	41	17171	13	390000	3075	492	18807	3776	350965	43	4	10435	6426	26487	7338095	6.49	2439.93	230887	575006	311112	219860	0.615768	0.161725	0.00123678	0.0290193	1277.39
37.3	186	305	12	71.13	424213	37	18820	8	460000	2494	496	6188	1680	373319	34	4	11418	6371	32989	8124274	6.91	2423.8	237994	563948	320056	222834	0.412787	0.118092	0.00055082	0.0267584	1508.2
38.93	185	303	12.26	71.01	591759	39	15312	13	630000	2994	493	4251	3520	411449	31	4	9827	6402	38002	8927939	6.61	2755.73	284718	691922	370503	249835	0.264026	0.0910931	0.00116172	0.0345472	2079.21
40.56	185	301	12.19	70.95	818044	38	15895	8	730000	2552	495	3223	2305	396617	30	4	8832	6384	40951	9806641	6.91	2820.86	304743	774346	379798	259564	0.307641	0.081558	0.000765781	0.0372298	2425.25
42.37	184	299	12.89	71.47	877271	38	17273	12	880000	2934	494	2448	2488	412429	29	4	9004	6394	45429	10999206	6.88	3215.6	363969	896961	407537	236266	0.487291	0.103753	0.000832107	0.0436028	2943.14
35.95	700	444.34	8.24	71.34	22701	4	5738	4	15000	4599	6834	63632	1354	33079	21	7	228	1964	8896	1434000	8.277	421.167	67079.1	59677.4	75642.3	20756.3	0.225053	0.0315074	0.000304722	0.00162264	33.7579
34.54	707	448.53	8.1	73.77	27450	5	5010	4	25388	4635	7303	66161	1753	38653	21	6	259	2206	9930	1663933	8.2774	469.395	72382.1	95479.9	85097.6	23398.9		0.0200655	0.000390832	0.00257174	56.6027
33.61	714	452.85	8.29	77.12	33344	5	4875	4	20660	4881	8114	70502	346	42160	21	32	283	1849	11452	1940537	8.278	543.783	82846.5	121342	96947.3	27947.9	0.110412	0.0353318	7.6405e-05	0.00323692	45.6222
35.09	717	454.55	8.04	75.28	40693	4	4898	4	45926	5371	19621	113927	411	44097	21	31	340	2290	9491	2274383	8.1013	747.66	98420.6	137147	102090	31312	0.153998	0.0351996	9.04191e-05	0.00372435	101.036
36.44	721	457.54	8	74.56	61246	5	5065	4	58464	5625	91627	31169	205	66409	21	31	409	2402	10009	2596135	7.8087	864.003	118275	157706	119136	41408.1	0.349696	0.0870374	4.48048e-05	0.00441409	127.779
35.71	729	462.53	7.88	71.57	84427	3	5254	4	83158	5918	101721	33476	140	111015	21	31	1230	2683	11356	2914533	7.3872	1043.21	139414	189832	139782	55448.6	0.410784	0.117998	3.02683e-05	0.00555584	179.789
34.68	735	466.45	7.93	71.25	77051	3	5265	4	80306	5916	102880	33740	105	122904	19	31	1874	2682	11387	3621672	6.85	1284.52	166058	240090	175025	69801.7	0.407332	0.13569	2.25105e-05	0.00751413	172.164
33.06	741	470.02	8.34	74.13	229765	3	8073	4	88877	9350	165364	63059	307	151937	9	32	2145	3989	12048	3181278	6.81	1432.69	175701	353143	207327	94800.1	0.404238	0.1193	6.53164e-05	0.0110328	189.092
31.28	735	466.16	8.4	73.68	301860	4	8945	4	128569	6502	269405	74851	2432	194687	12	37	2799	2777	16915	4805115	6.622	1833.55	197663	451004	218183	114737	0.536297	0.145852	0.000521709	0.0146102	275.804
29.64	738	468.5	8.66	74.53	425622	4	9336	4	170000	5162	336302	67853	3416	247385	12	34	3887	2714	19538	5605366	6.61	2301.3	218802	475524	245372	140761	0.811099	0.229931	0.000729136	0.0153554	362.86
29.19	739	468.5	8.97	75.21	865398	5	10821	4	210000	10546	342376	56912	3967	330735	14	39	5823	5040	20795	6816811	6.25	2701.15	253354	596973	293966	171532	1.02455	0.310217	0.000846745	0.0203875	448.239
29.66	742	470.4	9.55	73.4	608331	6	11421	4	230000	11820	342871	66405	4104	355240	324	36	7202	5598	23602	7958957	6.07	2053.57	286272	767043	337556	187887	0.807823	0.263592	0.000872449	0.0268636	488.946
30.56	744	471.7	10.21	73.4	546429	9	12549	4	300000	7700	342911	44993	4194	396592	18	36	7734	3991	25692	9025304	6.05	3252.21	320818	909345	419023	213706	0.784397	0.242255	0.000889124	0.0318645	635.997
32.03	736	467.39	10.78	68.35	522434	9	14127	4	410000	7215	342914	41366	5484	451266	18	40	9731	4184	35132	10622828	6.49	3256.24	337831	967782	433730	236166	1.27025	0.325303	0.00117332	0.0319046	877.212
32.58	736	467	11.23	72.38	619429	9	15304	4	560000	7484	342914	41366	5011	541562	21	42	8107	4219	34735	11993644	6.91	3202.79	339726	1.22916e+06	453193	235531	1.47045	0.397797	0.00107302	0.0380903	1199.14
36.345	735	465	14.91	45.34	969439	9	12566	4	660000	7331	342914	12026	4600	589075	21	40	6111	4226	38226	13169999	6.61	3590.93	424968	1.68505e+06	523147	264057	1.98602	0.478354	0.000989247	0.0548223	1419.35
40.11	735	462	15.4	46.78	685897	9	13982	4	690000	7417	342914	6950	4836	593733	21	41	6946	4227	60559	13990324	6.91	3609.35	469883	1.85484e+06	468512	270825	1.74199	0.381285	0.00104675	0.0581013	1493.51
50.81	734	459	14.76	43.74	938739	9	20626	5	1270000	7369	342914	4643	3976	637902	21	40	9760	4227	7	15353135	6.88	3512.89	579181	1.9695e+06	514605	277988	1.32745	0.29996	0.000866231	0.0623669	2766.88
55.68	969	720.62	100.66	57.33	4295994	16	38381		2717100	26757	29938	189009	228386	345961	876	108	16474	25005	130605	31328000	8.277	5060.29	2.01912e+06	1.21933e+06	1.65601e+06	394672	657.767	259.753	0.031693	0.0204429	3770.5
53.73	976	725.19	102.25	54.38	4294624	15	37713		3147500	29751	44320	178721	258076	377126	876	119	20827	28859	106280	37273276	8.2774	5807.33	2.25569e+06	1.41085e+06	1793960	444315	232.491	223.675	0.0355874	0.0235037	4340.24
53.03	992	737.67	105.66	54.35	4276685	15	39361		2484400	34681	79192	181066	240062	452103	876	131	24791	35204	123827	42568178	8.278	6560.32	2544585	1.57264e+06	1.95285e+06	476057	592.609	212.615	0.0325433	0.0257538	3367.9
57.79	1010	750.53	111.98	56.06	4048255	16	42269		2280400	40524	100132	145009	264882	473748	876	160	24082	37753	118987	50246879	8.1013	8070.12	3.47027e+06	1.76991e+06	2.21214e+06	510775	679.933	305.651	0.0352927	0.029109	3038.39
57.6	1023	760.72	115.34	55.68	5388451	11	44122		2340000	43777	185170	124765	292339	523935	876	181	26334	42320	131733	55623554	7.8087	7493.15	4.15451e+06	2.01446e+06	2592053	601815	741.701	375.476	0.0384293	0.0339121	3076.03
58.41	1040	773.48	121.65	54.38	7531147	15	46515		1945000	51180	321000	100900	328579	807715	877	165	211587	45142	151052	58557900	7.3872	8694.17	5.02762e+06	2256048	3.14191e+06	755136	790.363	424.894	0.0424806	0.0394838	2514.61
59.02	1055	784.14	125.18	55.5	5492048	19	48531		2290000	55385	335600	93500	362277	959475	862	174	262213	48360	153194	71112700	6.85	10044.4	5.99572e+06	2.60365e+06	3.88275e+06	882054	781.111	404.92	0.0462006	0.0484728	2920.4
60.85	1069	794.62	131.72	56.02	7791165	29	51690		2801900	57053	350200	86100	377339	1103199	1002	213	323623	51797	159056	82142100	6.81	11345.8	7082197	3387689	4.60518e+06	1.00607e+06	867.585	457.475	0.0474867	0.0626033	3526.09
61.01	1084	806.14	140.04	56.84	10312744	23	56808		2501300	62596	379580	76000	397862	1126343	1047	223	319379	56644	202291	93023300	6.622	13162	8329064	4.14524e+06	5.68569e+06	1241346	1010.74	594.643	0.049354	0.0776515	3102.81
61.51	1096	814.6	167.33	53.94	9585300	39	59861		5697300	67756	406890	65900	427000	1753300	1100	193	222300	64132	233700	100326200	6.61	11790.3	9232438	4.12253e+06	6334447	1.42715e+06	955.916	582.367	0.0524184	0.0765627	6993.98
63.59	1106	822.3	178.15	54.89	8256048	47	63291		5630000	76069	432014	64616	474312	2234976	1142	208	521165	75175	232504	113106900	6.25	13162.4	10709528	4670948	7428586	1669891	963.404	631.879	0.0576811	0.0908855	6846.65
64.62	1120	832.3	195.34	60.18	11053751	54	66721		7660000	89269	454924	63331	480385	2539473	213	223	541912	88289	1256412	124966918	6.07	23138.5	12440172	5561282	8592888	1.73052e+06	922.98	633.881	0.0577178	0.110079	9203.41
65.23	1133	842.4	205.21	62.87	10879853	53	70565		6450000	98061	475654	56527	510707	2290438	1210	237	563212	95645	1812758	128256427	6.05	15730.1	13342710	5.98641e+06	8747226	1.75842e+06	929.843	659.881	0.0606252	0.117461	7656.7
67.11	1149	854.19	207.31	64.72	10985732	56	75138		4250000	101710	494289	47846	541634	2870733	1221	253	886688	102460	2222763	136023823	6.49	15306.5	13652504	6075874	8977851	1.94182e+06	940.754	639.83	0.0634091	0.1096	4975.47
69.35	1162	870	217.55	66.89	12316359	59	80767		4960000	103764	510945	20726	570120	3219820	843	251	1129546	108248	3070185	139957861	6.91	14645.3	13987858	5.88522e+06	8983753	2.00565e+06	991.425	692.777	0.065531	0.0978961	5701.15
70.55	1176	898	221.68	67.34	13488898	61	81747		5220000	104906	525760	12889	628947	4043335	880	251	1712569	113102	4159351	146256284	6.61	16011.9	15917372	6.9112e+06	9991713	2.32298e+06	999.031	718.535	0.0700386	0.116433	5812.92
71.75	1189	928	242.75	69.63	13994685	63	86011		5440000	105536	538880	5052	661108	4408209	875	251	1636655	117134	5181081	160420619	6.91	15471.7	16319908	7373865	9210095	2493702	970.503	668.363	0.0712401	0.114992	5862.07
71.62	1202	954	294.44	73.57	13330468	65	90940		5660000	105882	550458	3910	714349	5239743	876	251	2439456	120456	6861781	179805558	6.88	15121.4	16359126	8.15711e+06	9233263	2769839	942.8	686.176	0.0748793	0.12428	5932.91
35.28	94	254.8	7.49	74.6	413695	152	4652	15	14016	921	220	2381	38	35196	68	15	478	1589	3000	748000	8.277	383.231	34159	42346.3	20140.1	20091.8	0.392465	0.0902669	1.49137e-05	0.0020079	55.0079
33.99	94	255.76	7.55	77.28	415140	152	4506	15	13000	932	445	2700	42	42462	68	11	564	1642	3308	826116	8.2774	419.932	36442.1	56700.9	26561	21605.5		0.0234595	1.64216e-05	0.00267833	50.8289
29.45	95	256.69	7.83	80.47	411568	152	4265	15	18728	1032	196	1766	59	46796	68	15	610	1686	3505	899128	8.278	493.746	37257.2	71273.4	30284.8	24487.2	0.077915	0.0272702	2.29849e-05	0.00335423	72.9596
27.06	93	251.29	8.07	81.52	420477	151	4173	15	23407	1114	347	1899	177	61723	68	17	767	1770	3694	1012392	8.1013	654.785	45651	93349.6	42557.8	31213.7	0.0795893	0.0198973	7.04365e-05	0.00458546	93.1474
25.69	93	251.83	7.86	80.2	789598	151	4308	15	29010	1181	310	3150	130	81913	68	20	925	1872	4124	1142553	7.8087	820.728	52956.9	116542	49595.6	46188.8	0.119128	0.0357384	5.16221e-05	0.00592649	115.197
24.63	94	255.95	8.12	86.94	875085	150	4550	15	29542	1264	324	3379	82	107889	68	21	3551	1980	4559	1271306	7.3872	962.701	59535.5	162498	58640.9	58329.2		0.00390701	3.20375e-05	0.00859435	115.421
23.89	95	258.23	8.39	89.54	601589	11	5418	15	37352	1283	388	3718	35	158727	64	22	4329	2119	5639	1604889	6.85	1184.24	71215.4	267526	74727.6	82429	0.0166518	0.00255586	1.35538e-05	0.0151241	144.646
25.64	96	260.95	8.46	92.06	719881	11	5438	15	55000	8117	348	3697	40	181728	43	22	5535	3035	7077	1991278	6.81	1426.81	92343.4	421299	93159.5	105864	0.0762598	0.0124545	1.53286e-05	0.0237075	210.768
25.65	96	259.18	8.66	92.23	1244209	11	4827	15	90000	8203	341	4084	45	191434	44	23	5698	3265	7822	2332973	6.622	1903.84	107985	574517	110033	133803		0.00270083	1.73625e-05	0.0334744	347.249
23.8	97	262	9.15	94.82	1587057	11	6204	15	95148	3372	353	6092	300	255580	48	22	8577	3324	6639	2793400	6.61	2284.41	120464	699318	124896	150541		0.00458015	0.000114504	0.0403806	363.16
23.97	97	262.3	9.59	91.44	1384112	6	7354	15	110000	3483	344	5740	400	294033	55	24	14270	3363	8397	3405925	6.25	2739.95	145577	1.02098e+06	148960	182175	0.0381243	0.00609989	0.000152497	0.0622789	419.367
27.81	97	264.1	10.97	63.01	2642983	6	7474	15	130000	3734	351	15167	800	363942	354	24	15704	4601	8695	3950511	6.07	2624.86	192709	1.0911e+06	169473	209884	0.0757289	0.0109807	0.000302916	0.0680621	492.238
28.61	98	265.5	11.04	59.62	1595149	6	7895	15	160000	2786	345	6175	637	327259	61	26	17076	3102	9865	4491289	6.05	3383.34	215189	1.26235e+06	210415	208799	0.0146893	0.00248588	0.000239925	0.0785889	602.637
33.79	98	267.31	11.17	62.02	498622	6	8525	15	150000	2560	350	6233	800	408253	67	27	13496	3469	10661	5519102	6.49	2824.72	212558	1.25523e+06	210523	214257	0.0377838	0.00763159	0.000299278	0.0723539	561.146
37.53	99	270	11.34	64.11	387395	6	8977	15	210000	2690	346	4875	637	428865	68	28	9045	3133	13275	6403360	6.91	2558.85	214753	1.2571e+06	213548	206012	0.145556	0.0255974	0.000235926	0.0673796	777.778
38.64	99	270	11.33	66.72	541966	6	7530	15	430000	2613	349	4708	800	427411	68	28	13945	3438	15562	7194580	6.61	2568.94	249609	1.3978e+06	235813	231277	0.122963	0.0213333	0.000296296	0.0783212	1592.59
39.75	99	270	11.27	69.51	881771	6	9619	15	520000	2658	347	3879	637	445427	68	29	10365	3159	19222	7879647	6.91	2896.74	260412	1.40669e+06	234639	232842	0.00740741	0.00140741	0.000235926	0.0753972	1925.93
38.38	99	270	12.84	72.72	812375	6	9616	15	680000	2632	349	3703	800	517098	68	30	11641	3413	20232	8923174	6.88	2968.88	258983	1.47617e+06	165484	255338	0.0348148	0.0104444	0.000296296	0.0794665	2518.52
30.73	597	384.11	16.66	71.2	159412	18	9110	4	109175	4993	3783	30329	9257	74228	251	9	1205	5033	13072	3166000	8.277	1451.61	170775	145890	130437	34022	5.20684	1.08563	0.00240999	0.00458877	284.228
30.28	602	387.24	17.06	72.35	180395	18	8964	4	165763	4487	3010	34840	18686	81198	251	13	1463	4960	13034	3638870	8.2774	1620.36	189235	265223	142600	38671.2	12.3954	1.18015	0.00482543	0.00827442	428.063
30.87	606	389.82	17.34	72.4	209845	14	8474	4	235572	5168	3335	44058	22313	95308	251	16	1885	5274	15109	4109948	8.278	1765.35	211740	302281	156802	44954.5	13.5191	2.47037	0.00572392	0.00936745	604.31
29.69	609	391.57	17.47	72.28	252471	13	8609	4	149600	5304	4898	43313	26412	119977	251	19	2124	5353	17244	4711149	8.1013	1790.31	209963	388879	202861	54620	16.2678	5.11275	0.00674515	0.0122589	382.052
29.46	615	395.7	17.43	70.11	399036	5	8910	4	172903	5481	11002	48255	31501	129693	250	25	2308	5517	20857	5386265	7.8087	2128.43	249717	534322	239194	70550.9	17.4627	5.69001	0.00796083	0.0172925	436.955
30.17	625	401.86	17.79	69.19	597756	3	10437	4	228916	5803	221983	43125	34742	178608	252	28	13695	6051	26364	6148183	7.3872	2570.31	312751	804398	286203	98711.2	18.9369	4.91232	0.0086453	0.0270967	569.641
31.06	635	408.28	18.55	68.5	580185	2	10872	4	310196	5636	20804	34218	42236	252451	248	23	14872	7162	28581	8034462	6.85	3067.36	388936	1.10316e+06	357502	126886	19.6434	6.30526	0.0103449	0.0394448	759.763
34.52	643	413.33	19.35	64.14	978481	4	12064	4	400906	5122	26291	32417	46229	285204	256	32	20618	7951	22456	9828868	6.81	3365.4	477734	1.54339e+06	427604	159378	21.0728	5.61287	0.0111845	0.0548315	969.942
34.77	652	419.02	19.9	57.45	1707354	13	13930	4	525049	6132	26263	32302	49070	345500	235	34	23539	9415	29844	11649023	6.622	3831.83	565289	1093854	504348	216163	22.8867	1.21122	0.0117107	0.0394217	1253.04
34.85	661	424.9	20.69	52.34	1694522	13	14973	4	692955	4720	26638	48812	57521	434289	247	43	27916	9440	29716	13546040	6.61	4194.08	640499	1.20476e+06	562414	259980	24.8529	8.18548	0.0135375	0.0428957	1630.87
34.96	674	433.2	22.28	52.92	1750687	6	15375	4	770000	3620	26701	51098	62018	562429	243	44	33688	11175	32206	15815550	6.25	4773.11	737514	1.50739e+06	667895	315132	26.9621	7.47463	0.0143163	0.0556745	1777.47
37.16	662	422.4	23.22	52.89	1909963	6	15547	4	840000	3333	26712	48607	68532	536275	156	48	31634	12821	75051	18294251	6.07	5411.81	848651	1811515	757112	343697	30.0663	6.79277	0.0162244	0.0706528	1988.64
42.5	706	450.4	23.47	51.88	1768806	6	17958	4	910000	5392	26714	46320	71719	538175	198	49	29444	10513	33982	20718058	6.05	5611.43	1.07203e+06	1.54166e+06	838922	350675	29.3073	6.08285	0.0159234	0.0565763	2020.43
47.1	722	461.13	24.52	55.16	1728511	6	18073	4	1010000	5372	26714	38390	75593	741790	339	49	41606	11326	32269	23774250	6.49	5834.08	1.24822e+06	2.28586e+06	853131	516287	29.7096	11.3864	0.016393	0.0763805	2190.27
48.6	733	470	25.46	55.41	1887415	6	19385	4	1200000	5357	26714	23654	80207	789061	260	51	76455	12199	31309	28602556	6.91	5845.14	1.30365e+06	2436814	874126	504411	32.9787	9.98336	0.0170653	0.075032	2553.19
52.83	743	474	52.31	54.44	827909	6	16913	4	1640000	5346	26714	11311	98838	969083	244	52	66840	13139	30812	30960905	6.61	6272.81	1.57305e+06	3.03272e+06	998531	593510	37.3418	12.3774	0.0208519	0.096795	3459.92
57.06	754	479	23.85	59.94	879314	6	18730	4	1930000	5337	26714	8524	104905	1079121	240	53	56004	14148	294787	34130980	6.91	6172.78	1.68671e+06	3.42508e+06	991959	589975	43.8413	19.0364	0.0219008	0.10348	4029.23
60.44	765	483	24.96	63.87	863572	6	20252	4	2060000	5331	26714	4621	110554	1237214	239	53	74277	15234	401862	38838710	6.88	6078.13	1792176	4.03638e+06	1.23206e+06	593570	49.8075	22.1631	0.022889	0.121467	4265.01
25.91	54	200.74	12.44	68.31	1178178	14	5129	46	23549	1588	79	5052	500	49849	128	20	524	1272	7003	834000	8.277	719.343	37176.2	75929.4	28280.1	32113.1	3.53691	0.533028	0.000249078	0.00456986	117.311
24.41	56	205.61	12.29	66.15	1177207	14	5355	46	31867	1443	71	4840	512	55287	128	21	713	1056	7746	1036832	8.2774	835.034	41416.2	126126	29739.9	38592.5	3.98813	0.632265	0.000249015	0.00741081	154.988
20.1	56	208.79	12.5	66.28	1159983	14	5536	46	22168	1342	528	9338	66	65140	128	21	1302	1389	8190	1218566	8.278	1067.28	44449.3	172910	37714.9	50640.3	6.80109	1.03932	3.16107e-05	0.0100043	106.174
15.1	57	210.7	12.64	64.29	854478	14	6049	46	26652	1444	2299	12182	43	87489	128	20	1793	1520	8575	1563264	8.1013	2057.95	65181.6	186572	53687.1	65643.5	7.26151	0.716659	2.04082e-05	0.0109302	126.493
13.65	58	215.08	12.71	62.7	839594	14	6467	46	37363	1697	421	12799	92	111453	128	21	1811	1643	9802	1865668	7.8087	2545.84	73647.9	239172	61242.7	98943.6	7.76455	0.769104	4.27748e-05	0.0142407	173.717
12.14	59	219.55	12.98	60.57	803736	14	6841	46	53337	1861	1330	13336	568	169432	128	24	10032	1790	10805	2002209	7.3872	3432.63	88659.9	377476	71877.9	120988	9.88385	1.03188	0.000258711	0.0232743	242.938
11.99	60	223.31	12.9	57.82	951915	14	6804	46	73552	1997	841	12240	49374	245063	126	25	13202	2032	9988	2563766	6.85	4045.75	103804	493214	90992.6	158428	16.3898	1.26908	0.0221101	0.0322431	329.372
21.6	61	227.51	13.78	62.21	674140	10	7343	46	122784	5994	2997	12125	366	261448	109	24	15126	3733	12687	3208059	6.81	4073.34	191053	677084	114969	190603	22.1968	1.60665	0.000160872	0.0437014	539.686
20.19	62	230.22	14.16	61.33	1703000	10	8009	46	507700	6584	16994	11196	366	302859	105	24	16784	4172	11288	3657300	6.622	4879.89	214756	870389	134325	231501	37.095	2.92618	0.000158978	0.0570928	2205.28
18.97	63	232.9	14.59	60.67	1774323	2	8421	46	204400	7801	15537	17587	1558	409159	105	28	18488	6789	12956	4236089	6.61	5784.72	240468	928175	147721	254829	51.5672	3.81312	0.000668957	0.0602919	877.63
18.81	64	235.4	15.08	62.1	2211033	2	9543	46	230000	8210	15375	17616	2000	518799	123	29	21479	7496	14936	5015431	6.25	6780.07	280076	1.02261e+06	177757	309554	53.9932	4.18496	0.000849618	0.0695063	977.06
19.84	64	237.8	16.94	53.29	1503222	2	10492	46	260000	8685	15356	16515	802	570153	343	43	20289	8246	15986	5718243	6.07	6663.02	314625	1.35061e+06	200791	345095	29.016	2.83673	0.000337258	0.0935684	1093.36
21.9	63	234.3	18.55	53.26	955331	2	11371	46	280000	3372	15354	16332	1108	571936	110	49	23611	7793	15074	6241885	6.05	7249.59	350902	1.50277e+06	223312	358830	21.2548	2.40706	0.000472898	0.106014	1195.05
28.78	64	235.5	18.9	56.22	-40060	2	12252	46	290000	4811	15353	19314	1414	533504	104	41	22408	7999	16351	7012424	6.49	5755.54	368196	1.48799e+06	257323	336856	14.9469	1.65337	0.000600425	0.0973562	1231.42
36.11	64	237	19.08	56.71	-13694	2	12983	46	370000	4749	15353	7817	1720	525320	126	40	24676	7854	15324	7959032	6.91	4781.89	387144	1.19195e+06	255377	324083	14.5992	1.52048	0.000725738	0.0727831	1561.18
33.925	64	238	19.21	57.59	374315	2	10152	46	1790000	4751	15353	9363	2026	532299	128	40	21197	7955	30977	8834498	6.61	5919.57	451024	1542025	289859	359742	16.5966	1.63159	0.00085126	0.0980196	7521.01
31.74	64	234	17.19	56.02	5190300	2	10480	47	1830000	4751	15353	6301	2332	627916	128	40	22528	7884	34300	9486939	6.91	6577.24	472064	1.81636e+06	300506	379416	19.1453	1.74604	0.000996581	0.112333	7820.51
30.93	64	234	21.73	62.37	1159879	2	11460	47	590000	4751	15353	5497	3887	634252	128	40	28323	7934	39950	10525432	6.88	6864.72	479370	2.22833e+06	382925	416501	19.5299	1.88491	0.00166111	0.138412	2521.37
33.67	735	473.72	20.91	62.38	15004	7	11257	26	97393	3794	3770	16715	1048	40388	166	15	464	3494	9456	1723000	8.277	690.588	109792	38332.4	123261	26867.2	16.6765	5.81567	0.000221228	0.000977622	205.592
36.47	740	476.7	20.31	65.05	29119	7	11920	26	97753	3464	3762	16958	1494	43478	166	15	595	3456	10114	1964295	8.2774	711.418	122371	72681.4	133105	30500.2	4.40529	0.750996	0.000313405	0.00184198	205.062
34.18	748	481.71	20.18	66.73	58816	6	12183	26	117441	3819	3706	16502	1802	53926	166	15	674	3373	11714	2204631	8.278	823.093	133354	94066.9	145144	34168	16.4829	3.30904	0.000374084	0.00235899	243.8
30.1	757	487.67	19.5	66.58	123937	6	11562	26	137853	4459	4540	22320	2306	61204	165	15	637	3762	11769	2475969	8.1013	968.083	138729	145558	174229	44132.9	19.7059	4.25698	0.000472861	0.0036843	282.677
30.77	773	497.93	19.19	65.38	272137	6	11776	26	162645	5360	8904	22052	3148	75026	163	15	910	4437	12953	2797400	7.8087	1115.9	169203	192394	205363	57584.6	23.1759	5.35643	0.000632217	0.00494817	326.642
32.36	785	505.63	19.59	69.2	570824	7	11406	26	193913	6128	8076	18298	5207	114789	159	14	6721	5381	14983	2928899	7.3872	1375.24	208508	255548	242577	69682.9	25.0183	6.15665	0.0010298	0.00684164	383.508
32.39	805	518.48	16.29	61.61	848041	7	13169	26	237239	4552	5372	10184	6511	143759	151	15	8620	4238	15501	3450777	6.85	1719.73	260990	354244	302210	87049.3	27.9664	6.80991	0.00125579	0.00997425	457.566
33.95	818	527.14	22.14	70.31	1127899	8	13983	26	297200	5611	2877	27421	6511	176032	135	15	10251	5361	17484	4012550	6.81	1959.7	312655	480405	82750.8	114981	33.8809	7.9199	0.00123516	0.0133824	563.797
33.13	830	534.7	22.03	66.56	1241553	8	15069	26	316581	6807	2655	28322	12882	197102	137	15	12198	6488	20593	4725447	6.622	2320.1	360840	595094	428318	136821	37.4416	8.78982	0.0024092	0.0168068	592.072
34	843	543.4	25.2	64.43	1570362	8	15794	26	373948	7984	2772	46199	23451	280696	150	14	15221	7716	31808	5449996	6.61	2559.46	406251	651559	484220	161538	41.6084	11.256	0.00431561	0.0181398	688.163
34.47	845	544.4	25.54	62.43	1741453	9	16803	26	400000	8446	2784	44496	24770	335392	150	15	18596	8841	21225	6583135	6.25	2978.71	478110	848343	578564	197284	46.9585	11.2866	0.00454996	0.0249329	734.754
34.73	858	553.1	21.39	44.88	1938935	6	20005	26	540000	9041	2785	42892	43898	386959	303	14	22106	9816	24412	7638254	6.07	2835.15	544515	1.08277e+06	664382	226541	48.4905	10.2604	0.00793672	0.0322511	976.315
35.45	886	553.8	21.99	46.49	2149470	9	21894	27	560000	8871	2785	42655	49728	416538	217	16	24347	9523	24407	8559086	6.05	3674.73	598905	1.28586e+06	666142	252673	38.4928	9.73291	0.00897941	0.0383784	1011.2
41.38	860	553.84	22.95	46.89	2327626	9	23164	27	530000	8843	2785	41152	60956	469561	161	39	25394	10056	31138	9962966	6.49	3680.86	692385	1.38011e+06	778501	275464	43.4954	10.1436	0.0110061	0.0383958	956.955
42.99	869	559	24.19	45.01	2577260	9	19298	27	520000	8832	2785	7042	16755	515701	164	109	31111	10618	32628	11463920	6.91	3708.27	724501	1.29791e+06	726242	284009	48.4374	12.5868	0.00299732	0.0336013	930.233
45.215	878	559	23.83	45.7	2392716	10	22474	29	860000	8828	2785	2628	66426	567787	165	204	33187	11212	59967	12934847	6.61	4109.96	843904	1.6847e+06	935623	331482	55.2773	22.0979	0.011883	0.0455943	1538.46
47.44	887	560	21.04	53.88	1840551	10	22232	32	990000	8826	2785	1310	71907	600414	166	298	44454	11839	6271	14147696	6.91	4070.31	879965	1983604	908407	341323	59.1607	22.1338	0.0128405	0.0512612	1767.86
46.39	896	561	21.68	57.78	1149069	10	24098	33	1150000	8825	2785	1083	71810	671497	166	374	66753	12501	6887	16077820	6.88	4673.01	990606	2.43417e+06	869902	383541	61.0717	16.0674	0.0128004	0.0630667	2049.91
43.65	122	450.54	21.03	54.87	273369	7	11228	9	26031	3040	3095	159718	960	60113	97	22	1044	5859	8307	2473000	8.277	747.856	146803	102833	142480	47668.7	1.10978	0.215297	0.000213078	0.00275758	57.7773
39.89	122	450.41	20.69	55.9	256149	7	10703	9	48363	2967	4641	160627	2183	64814	97	22	1038	5730	8140	2855878	8.2774	839.738	150901	113765	147707	44550.1	1.1101	0.21758	0.00048467	0.00305146	107.376
36.8	122	449.82	20.47	56.63	283111	7	10656	9	169130	3076	9164	163065	3704	79209	97	23	1203	6195	9702	3283403	8.278	1008.11	166986	146519	157293	59765	2.24534	0.37126	0.00082344	0.00393486	375.995
39.08	122	450.29	20.83	58.93	242718	7	10812	9	159856	3171	12957	152486	4481	89840	97	23	1492	6520	9526	3762441	8.1013	1132.34	184974	190960	166359	66817.5	3.22015	0.513003	0.000995136	0.00523475	355.007
39.27	123	453.61	21.03	59.37	243143	7	11052	9	179312	3240	52821	156231	3514	99741	97	24	2158	6858	10821	4316609	7.8087	1344.86	220813	259960	191875	79685.2	4.73975	0.873412	0.000774674	0.00733914	395.3
39.85	124	457.18	20	59.93	318381	7	11838	9	214395	3333	35087	159865	4738	167675	97	25	4209	7170	13697	4902003	7.3872	1585.56	264664	340170	223078	108181	6.14638	1.22983	0.00103635	0.0100723	468.951
39.53	125	459.67	20.02	61.2	185154	5	12837	9	229775	3153	39895	132931	6363	208020	97	24	6500	5384	10723	6090428	6.85	2040.46	339120	488632	277029	132295	6.52642	1.17391	0.00138425	0.0155183	499.869
43	125	462.31	20.26	62.9	256193	3	13343	9	305704	2974	91384	114677	8053	266082	97	24	30870	5199	12909	7239869	6.81	2285.25	415063	792965	330939	187216	8.84688	1.64706	0.0017419	0.0251868	661.253
41.21	126	465.97	21.24	62.99	566260	13	14025	9	370731	3962	151881	92997	10045	291195	97	25	11969	6982	16295	8481483	6.622	2709.5	479232	1.08739e+06	390419	218681	11.3741	2.0884	0.00215572	0.0352403	795.611
39.69	127	467.4	23.33	62.55	755750	8	14948	9	411217	4305	227531	95524	18681	406065	96	26	10084	8872	19112	9654155	6.61	2925.35	506370	1.103e+06	435737	264051	16.0676	3.51982	0.00399679	0.0357013	879.797
40.43	127	468.4	24.46	61.97	741418	8	12005	9	490000	4860	340850	82994	24960	516341	97	33	13035	9310	27908	11197512	6.25	3308.3	586352	1367433	516833	313397	17.7839	4.41728	0.00532878	0.0467099	1046.11
39.56	127	466.9	25.81	66.27	807679	3	19279	9	510000	5235	510593	77689	27685	496296	144	29	13595	9780	33514	12686186	6.07	3314.48	612339	1.49491e+06	587388	346505	19.1262	4.93552	0.00592954	0.0527474	1092.31
39.58	127	468.6	26.34	69.21	660570	3	19006	9	560000	3521	764844	75894	32518	514549	99	30	15201	7122	20762	14175021	6.05	3540.25	618934	1.62523e+06	651716	382210	21.1908	5.9037	0.00693939	0.0573267	1195.05
42.12	127	469.01	26.46	70.37	525078	5	19790	9	580000	3450	1145668	61858	33262	647303	145	31	11801	6791	37996	15948766	6.49	3303.76	615250	1.66498e+06	662165	418071	22.8567	5.95121	0.00709196	0.0546995	1236.65
44.53	128	470	26.71	72.28	666647	6	22151	9	830000	3503	1716057	20171	46003	713234	108	31	22530	7047	47675	18166138	6.91	3284.94	647043	1616870	677143	411527	23.8298	5.97445	0.00978787	0.0497851	1765.96
48.02	128	465	24.68	77.57	543403	6	18554	9	1050000	3463	2570349	14634	40965	799876	135	31	20821	6847	61776	20660389	6.61	3281.65	735552	1.6885e+06	766476	481340	26.4516	6.98007	0.00880968	0.0549347	2258.06
51.51	129	465	25.28	77.57	534010	7	20837	9	1240000	3493	3849814	12994	43955	783868	114	31	28555	7001	75418	23784666	6.91	3296.38	752756	1.58522e+06	756160	532822	31.0806	8.06514	0.00945269	0.0493355	2666.67
55.57	129	465	27.96	78.98	575333	7	20921	9	1320000	3470	5766002	12227	46558	836265	129	31	23308	6882	82346	27257160	6.88	3249.58	799653	1549345	519068	566917	30.2624	8.59231	0.0100125	0.0484291	2838.71
56.15	165	156.82	5.86	73.99	22301	5	3169	4	38048	7281	857	8271	653	21751	88	8	147	1876	5906	363000	8.277	563.368	49495.2	35761.8	31701	11344.7	93.738	82.7509	0.000416401	0.00275514	242.622
55.99	165	157.43	5.65	75.43	22146	5	3317	4	36300	3492	1014	8458	1544	23325	88	9	185	998	4910	430271	8.2774	614.731	54080.1	44432.9	33428.1	12659.8	37.477	7.74948	0.000980753	0.00340975	230.579
53.97	165	157.29	5.78	76.05	20152	5	3550	4	37200	4085	1345	9089	1800	24848	88	12	224	1015	3424	500658	8.278	750.571	58201.7	48339	36479.3	13339	163.71	85.7461	0.00114438	0.00371254	236.506
57.75	168	160.12	5.68	76.45	-5597	5	3765	4	27974	4156	3105	9544	1133	25325	88	12	357	1118	3293	583820	8.1013	850.39	71601.9	55999	40925.9	16485.9	2.62303	0.580814	0.000707594	0.00431698	174.706
59.43	170	161.45	5.46	75.62	706	7	3772	4	39000	4280	7372	8415	1233	31013	89	11	340	1150	3872	707001	7.8087	994.54	86879.3	60780.8	48300.8	21815.6	262.248	121.932	0.000763704	0.00482114	241.561
59.44	171	162.39	5.48	74.56	-510	7	4205	4	54000	4947	12695	7293	1908	47154	86	11	1272	1520	4500	844478	7.3872	1170.67	103227	72670.2	56451.6	29795.5	221.134	143.346	0.00117495	0.00605783	332.533
59.61	173	164.56	5.57	75.89	-3828	7	5497	4	66504	5298	10915	6606	2307	63401	93	12	2381	2018	3520	992448	6.85	1440.19	128015	86353.8	68756.8	40650.2	161.582	74.8809	0.00140192	0.00766066	404.132
63.59	174	165.27	6.06	78.8	31069	7	5146	4	91400	4991	15632	6654	2900	70753	78	12	1892	1210	4158	1217368	6.81	1592.79	152184	132436	82412.6	54759.5	89.0664	69.9353	0.0017547	0.011767	553.034
62.35	173	164.75	6.16	77.68	178386	7	4965	4	93038	5986	17565	6379	3636	74999	76	12	2177	1445	5036	1475149	6.622	1908.34	177677	168804	97585.2	64742.6	215.781	124.557	0.00220698	0.0154728	564.722
61.39	177	168.4	6.84	75.75	54412	7	5619	4	168000	6983	18822	21177	4256	94934	121	9	2981	1754	6710	1852405	6.61	2240.52	204135	161958	109194	76281.5	224.619	126.505	0.00252732	0.0145498	997.625
62.33	179	170.1	6.69	74.5	26834	7	6098	4	170000	7303	19634	20438	5313	179288	71	12	5014	2083	8991	2258912	6.25	2620.81	244395	145247	130367	93497.9	240.627	171.33	0.00312346	0.0136623	999.412
62.15	180	170.9	6.52	73.02	31682	8	6505	4	190000	6902	20148	23280	6701	166375	142	13	3878	2189	10981	2638937	6.07	2484.56	264052	244978	144086	102129	174.295	112.9	0.00392101	0.0236154	1111.76
64.09	181	172.1	6.65	72.32	262500	8	6966	4	200000	6681	20469	26369	8100	173880	69	13	3706	3149	10697	3077281	6.05	3095.3	300686	287089	179939	133697	221.088	130.107	0.00470657	0.0275727	1162.11
65.66	179	169.97	6.54	75.45	96262	7	7266	4	240000	6706	20668	25652	9250	196555	74	13	3049	2955	13100	3518618	6.49	3095.94	309289	278794	186614	151858	270.747	119.32	0.00544214	0.0252736	1412.01
67.33	179	171	6.69	77.41	110729	8	7739	4	300000	6713	20790	15614	10179	214827	95	12	4851	2881	17926	3958012	6.91	3133.05	322038	296528	192160	140073	346.934	190.717	0.00595263	0.0250952	1754.39
69.73	180	170	6.81	77.51	76926	8	6293	3	360000	6715	20866	2141	11800	207888	85	12	6401	2851	21154	4489061	6.61	3516.11	374693	374056	219158	152316	249.599	127.685	0.00694118	0.0332879	2117.65
72.13	181	170	6.56	77.63	60757	8	5918	7	450000	6716	20912	1358	13062	234031	89	12	8286	2840	24435	4896494	6.91	3537.84	391660	429424	215796	164684	289.292	137.274	0.00768353	0.036556	2647.06
72.7	181	169	7.87	79.59	75314	8	6693	6	520000	6716	20940	520	14689	262138	87	12	13832	2835	26540	5438622	6.88	3273.9	367330	512708	232097	172039	810.877	516.918	0.00869172	0.0440956	3076.92
32.41	30	126.95	5.36	60.02	15440	7	3425	7	6645	1270	4872	6642	12	19049	160	23	420	655	2760	468000	8.277	721.638	29626	38713.2	23587.8	12927.4	7.08941	1.54391	9.45254e-06	0.00368428	52.3434
32.05	30	126.81	5.53	63.2	15470	5	3464	6	18982	1319	4479	6855	248	21010	160	28	484	679	2542	549900	8.2774	787.626	32091.2	50296.2	25719.2	13635.1	5.52007	1.01727	0.000195568	0.00479168	149.689
29.36	30	126.46	5.56	61.71	15420	2	3456	7	20600	1442	5758	6904	64	23412	160	27	524	719	2954	647700	8.278	909.23	34070.3	60762.6	28171.8	14662.9	10.5962	1.59734	5.06089e-05	0.00580441	162.897
34.14	30	127.08	5.79	62.53	15503	6	3641	6	28000	1594	7061	9825	209	28251	160	35	570	757	4249	764406	8.1013	1014.79	44367.5	70897.4	36282.7	17731.6	12.197	2.51023	0.000164463	0.0068865	220.334
34.55	30	127.15	5.77	62.92	19379	6	4117	7	31000	1684	8197	11790	355	36488	159	26	762	763	3795	849054	7.8087	1197.69	52603.9	80070.6	41935.8	24227.3	0.0786473	0.0160614	0.000279198	0.00806451	243.807
32.91	31	128.72	5.84	62.73	32789	6	4495	6	32600	1875	9123	13714	500	49091	159	25	2746	849	4332	861300	7.3872	1385.91	58087.4	85074.8	47675.3	32445.6	7.7688	0.832006	0.00038844	0.00894696	253.263
32.73	31	129.56	5.88	62.69	45190	6	4527	7	35975	2017	19015	13454	373	79378	153	36	3145	941	3741	1094600	6.85	1593.66	66689.9	94181.6	57003.3	45021	0.926212	0.144051	0.000287898	0.0106122	277.671
34.29	31	130.37	6.08	61.73	34769	6	4773	6	49300	2233	12185	10102	245	79304	127	26	4291	1031	3860	1377925	6.81	1781.46	78488.1	113408	68220.1	63303.6	0.15341	0.0284687	0.000187927	0.0127737	378.154
35.25	31	130.83	6.34	61.73	82060	6	5034	7	77061	2427	21922	21084	118	87894	131	48	3289	1182	3945	1632156	6.622	2013.21	88266.6	148914	79678.8	69390.8	0.45861	0.0562666	9.01934e-05	0.0171885	589.016
34.76	31	130.9	6.94	62.58	105404	6	5289	6	87300	2733	15508	31920	800	108085	136	49	4582	1387	4635	2018890	6.61	2379.21	99456.1	161866	89430.6	83356	4.08021	0.606628	0.000611154	0.0187074	666.921
36.44	31	130.8	7.26	64.68	94797	6	4379	7	120000	3205	20677	30398	1483	149867	150	53	4874	1880	5072	2349217	6.25	2776.89	122047	240463	108436	97927.9	4.17508	0.819176	0.00113379	0.0294144	917.431
38.93	31	131.3	7.94	58.47	89670	6	4769	6	140000	4283	16280	28910	2165	160653	347	74	6182	3142	5350	2595457	6.07	2935.76	149717	259838	121395	110360	3.64585	0.635503	0.0016489	0.0326024	1066.26
42.37	31	129.7	8.14	60.05	49529	6	4798	7	160000	5034	19859	29713	70	174520	155	85	7382	3547	5785	2940882	6.05	3356.92	172372	310020	152433	121319	7.7101	0.54795	5.39707e-05	0.0395089	1233.62
45.16	31	130.07	8.19	61.92	18292	6	7852	6	300000	5638	16836	25297	800	197495	152	113	5302	4069	6007	3394950	6.49	3169.26	174118	322877	152371	127451	9.99462	0.737685	0.000615053	0.0382486	2306.45
46.86	31	131	8.25	62.64	50320	6	7944	7	270000	6314	19313	11034	547	227292	158	105	8512	4669	7147	3658898	6.91	3132.66	179383	334734	154009	139260	12.9771	1.46709	0.000417557	0.0369786	2061.07
51.365	31	131	8.17	71.8	51551	6	6343	6	380000	7070	17231	6407	293	234646	159	109	6798	5356	8045	4116484	6.61	3032.58	204876	419561	170781	162342	15.2672	2.34021	0.000223664	0.0484532	2900.76
55.87	31	131	7.57	73.29	59269	6	6109	7	480000	7916	18944	5438	40	230195	160	107	7319	6145	7787	4587064	6.91	3062.62	210730	477742	162864	148949	19.084	2.92166	3.05344e-05	0.0527769	3664.12
54.84	31	131	8.06	76.06	69481	6	9844	6	820000	8862	17509	5313	293	247301	160	108	8773	7050	16100	5363419	6.88	3298.01	223626	569227	187935	139553	23.4351	4.33204	0.000223664	0.0631576	6259.54
36.65	803	904.44	34.24	54.13	317614	94	17909	21	151666	7544	12089	142651	25023	105547	144	18	1386	7176	27637	4168000	8.277	1058.72	350443	249194	270543	57146.3	2.76414	1.97802	0.00276668	0.00332878	167.691
36.08	807	908.66	34.34	56.02	372797	14	17961	21	89892	7055	17380	142658	34095	113978	144	17	1762	7215	30214	4822259	8.2774	1195	390848	458084	281553	66043.9	3.96188	2.35181	0.00375223	0.00609046	98.9281
36.47	814	916.85	34.12	57.45	457712	14	18252	21	105485	7391	25956	137464	32917	132674	144	17	1700	7422	30789	5563129	8.278	1379.68	459287	511733	314661	76978.7	5.5189	3.86759	0.00359023	0.00674248	115.052
35.33	822	925.31	33.88	57.13	595317	8	19287	21	214132	8341	61659	187974	26056	169914	144	16	1976	10038	30351	6506064	8.1013	1575.19	492500	691522	455455	101428	7.89033	6.11464	0.00281592	0.00922495	231.417
35.46	830	934.73	33.76	56.14	870389	8	19749	21	285382	8688	100930	121000	24433	201336	144	17	2691	10135	30934	7228900	7.8087	1803.79	594868	921424	540183	125996	10.7505	8.57866	0.00261391	0.0126239	305.31
36.02	836	940.95	34.65	57.49	1256176	11	20238	21	365084	10007	97789	83174	44290	359331	144	16	19163	11813	36412	7886337	7.3872	2130.87	719821	1.14307e+06	646085	175425	12.8433	11.432	0.00470695	0.0164448	387.995
36.64	841	946.86	34.95	57.18	2156619	5	23248	21	488024	21787	156960	125875	58251	441629	146	17	26697	15754	34690	9745131	6.85	2602.12	895703	1.52309e+06	828402	242403	13.9543	13.1721	0.00615202	0.0234828	515.413
37.29	851	957.61	35.5	57.86	2941696	9	25081	21	591750	17083	171290	86519	69781	506643	131	18	37033	15624	39998	11397620	6.81	3087.97	1.09652e+06	1.99865e+06	991579	315606	14.5307	13.821	0.007287	0.030648	617.945
39.71	864	972.89	36.11	58.41	4578037	9	27783	21	701049	20761	251175	85851	101330	612446	123	28	45433	26206	50278	13243885	6.622	4153.89	1.42386e+06	2497475	1166302	396961	16.2687	16.0647	0.0104154	0.0387658	720.584
40.55	867	976.7	35.95	57.64	6435392	9	30283	21	768316	23238	351124	143068	146569	901656	135	25	103526	25281	62743	14954211	6.61	4799.71	1.6694e+06	2551329	1323624	526536	18.6526	18.7097	0.0150066	0.0395188	786.645
41.47	880	990.5	35.84	56.48	7433779	9	35703	21	960000	23265	489905	142678	170021	1115873	117	24	125901	21821	67220	17947175	6.25	5602.98	1.9909e+06	3.21031e+06	1.56877e+06	633538	20.1401	21.459	0.0171652	0.0518576	969.207
42.5	894	1006.9	41.11	37.45	8560785	9	40179	21	1030000	16797	682239	134550	150047	1217155	272	30	144855	30960	105000	20897714	6.07	5299.33	2.26797e+06	3717506	1799615	716534	2.56719	2.22265	0.0149019	0.0608242	1022.94
45.21	870	1023.5	41.75	38.76	8997300	9	43175	21	1080000	17283	948283	111130	165786	1319474	134	30	174827	22927	121718	23774417	6.05	6808.59	2.6502e+06	4335815	2.47898e+06	781578	2.8808	2.95109	0.0161979	0.0700209	1055.2
46.24	875	1028.7	41.69	39.71	9785300	9	44550	21	1160000	18061	1315592	102162	142788	1523500	134	31	191900	24509	173335	27805980	6.49	6660.84	2.66377e+06	4.61965e+06	2553894	814817	3.28337	3.6013	0.0138804	0.0691952	1127.64
47.38	881	1041	42.35	42.42	11088900	9	48926	21	2240000	18874	1821761	84995	150574	1653300	145	30	207600	24009	237731	30902119	6.91	6647.82	2.73697e+06	4771006	2.64479e+06	793611	3.27618	3.63514	0.0144644	0.0663256	2151.78
48.205	887	1039	42.25	43.23	8730750	9	39764	21	2690000	19723	2517982	60172	165991	1739880	144	31	215540	24163	291300	33494523	6.61	7345.02	3.09832e+06	6.10786e+06	2.94998e+06	845406	3.83869	4.88128	0.015976	0.0889348	2589.03
49.03	892	1045	41.75	47.79	2927100	9	41553	21	2900000	20609	3473840	18221	189848	1703868	144	31	254531	24115	340254	36048424	6.91	7348.51	3.16439e+06	7115313	2963677	841579	4.25569	4.97285	0.0181673	0.0985371	2775.12
50.1	899	1042	44.6	60.1	2475500	9	43616	18	3370000	21535	4783738	24104	208997	1789600	144	31	258900	24130	364111	40389800	6.88	7549.83	3.33363e+06	8634096	3.2876e+06	820890	4.49655	5.49507	0.0200573	0.120437	3234.17
31.81	525	543.6	18.83	58.14	897759	8	8999	15	67650	1763	2380	98808	10153	68253	76	14	1595	1961	19031	2549000	8.277	1026.46	176978	153860	184542	37779.4	0.183959	0.053348	0.00186773	0.00341958	124.448
31.29	527	546.02	19.32	58.37	927769	11	8830	15	59614	1813	3754	109717	33592	75572	76	14	1599	2137	16926	2924403	8.2774	1220.82	208112	386971	189663	43881.7		0.0146515	0.00615216	0.00856201	109.179
30.27	530	549.3	19.28	56.52	973518	10	8742	15	61456	1430	3755	134533	30724	80463	76	13	1753	2555	21239	3241900	8.278	1445.73	239677	494855	215798	46413.8	0.236665	0.0782814	0.0055933	0.0108829	111.881
29.54	534	552.63	20.21	54.77	1044591	10	9097	15	86811	4117	3856	147983	10025	86336	76	13	2252	4009	19962	3684900	8.1013	1749	284653	674800	326920	58501.7	2.89525	0.806145	0.00181405	0.0150725	157.087
30.21	539	557.85	19.59	53.42	1109989	10	9532	15	100474	5735	22218	151179	10049	100432	76	13	2777	4847	21440	4228955	7.8087	2150.12	360660	674492	390573	75673.9	3.2446	0.869454	0.00180138	0.0154839	180.109
31.05	542	561.67	19.91	53.22	1593361	10	11162	15	168998	5860	25856	138097	13584	158505	75	11	9699	6547	23517	4785352	7.3872	2615.97	441529	727714	466283	92760.8	4.02817	1.09399	0.0024185	0.0175388	300.885
31.96	545	564.19	19.71	54.1	1660748	9	13873	15	204797	8043	51285	123948	16415	202473	76	12	8979	9120	21343	6102372	6.85	3158.28	552237	902834	587462	118087	5.09828	1.61407	0.00290948	0.023361	362.993
32.01	549	569.01	20.42	54.4	2113684	9	13895	15	250991	9756	175347	106704	13877	222391	71	19	14179	13482	41000	7078300	6.81	3479.63	586218	1.15002e+06	703516	142443	7.41797	1.34547	0.0024388	0.0296782	441.101
33.04	551	570.18	20.66	53.59	3271916	14	13943	15	337500	10348	206985	103475	11841	286075	70	17	20095	14466	41483	8071797	6.622	3690.34	678947	1.4138e+06	800268	192020	10.1194	3.1424	0.00207671	0.0374443	591.918
33.9	556	576	20.8	54.05	4184656	14	15934	15	426236	11166	326403	89760	19033	417659	69	19	26049	15945	32700	9184373	6.61	4127.25	781926	1.36411e+06	895714	208502	11.3368	3.57304	0.00330434	0.0358283	739.993
34.86	558	577.5	23.21	55.95	5002300	8	18246	15	500000	11937	514694	84228	21093	516664	68	22	32909	17582	35900	11075383	6.25	4863.56	952348	1.71666e+06	1.06836e+06	296526	11.7912	3.83874	0.00365247	0.0475611	865.801
35.98	559	578.8	30.53	53.55	5187039	14	20692	15	540000	12411	811565	78214	21472	604727	146	24	54229	18974	40500	12664446	6.07	5243.88	1092434	2.08118e+06	1.22222e+06	329891	10.9197	3.33931	0.00370974	0.059237	932.965
39.26	563	583.2	31.32	54.73	5410261	14	20447	15	560000	2575	1279610	68658	15655	526040	74	25	42081	12081	54377	14854290	6.05	5544.8	1238223	2.38278e+06	1.35676e+06	334412	4.27349	0.980107	0.00268433	0.0675322	960.219
40.32	567	587.27	30.29	53.76	5624549	13	20772	15	710000	2340	2017491	69924	11875	609782	87	25	75073	9171	60156	17275032	6.49	5377.15	1.24094e+06	2.50376e+06	1406782	377951	3.84167	0.84468	0.00202207	0.0656916	1208.98
42.06	566	593	29.93	53.94	5840950	12	21648	15	1170000	2441	3180720	53486	12099	651703	84	25	59565	10662	59221	19356726	6.91	5235.06	1269871	2612367	1.43597e+06	340646	3.56256	0.869254	0.0020403	0.0637531	1973.02
42.44	567	595	29.7	54.36	6013370	12	17932	15	1260000	2396	5014398	34889	13021	684171	85	25	51520	9819	113100	20689793	6.61	5747.64	1.42099e+06	3.26368e+06	1629373	382161	3.76471	0.941514	0.0021884	0.0829831	2117.65
42.82	566	598	26.97	55.65	2137375	11	18047	15	1450000	2415	7904820	32793	20774	729861	85	25	137460	10271	138500	22695137	6.91	5765.28	1.43256e+06	3.69464e+06	1.50982e+06	409886	4.199	0.666111	0.00347391	0.0894114	2424.75
47.87	567	599	25.67	62.5	1457846	11	19206	15	1570000	2407	12460768	28603	16001	790198	85	25	114850	10022	218800	26005566	6.88	5036.6	1.39327e+06	4.3565e+06	1.07322e+06	421228	4.50751	0.941763	0.00267129	0.105711	2621.04
34.31	638	380.07	11.03	46.84	572490	3	9475	10	12626	4210	6880	19698	3777	38429	134	13	577	3468	7707	1798000	8.277	1002.78	130620	64373.9	116942	28839	2.10488	0.265741	0.000993764	0.00204632	33.2202
33.56	639	380.59	10.97	47.74	570913	3	8995	10	19566	4370	8805	19949	3980	41466	134	13	575	3791	8496	2086722	8.2774	1110.39	141727	96699.9	129419	32116.2	1.5765	0.281142	0.00104574	0.00306955	51.4097
31.74	640	380.97	11.05	49.35	560719	4	9196	10	21928	5073	10057	20792	4541	45375	134	43	728	3441	9186	2399846	8.278	1263.73	152740	108556	140987	36142.3	1.83741	0.309736	0.00119196	0.00344222	57.5583
28.47	642	382.41	10.6	47.77	498470	5	9461	10	20258	5781	5291	21123	5118	45766	134	17	809	3684	10283	2825204	8.1013	1433.94	149827	125911	163179	41854.1	0.784498	0.363484	0.00133835	0.00406425	52.9746
27.26	645	383.8	10.55	47.74	693441	9	9985	10	73916	5959	3047	22061	6075	59489	134	17	1107	3941	12868	3211579	7.8087	1625.13	169714	142524	189995	54514.7	2.84002	0.854024	0.00158286	0.0047556	192.59
26.2	647	385.31	10.75	48.36	968506	6	9982	10	132553	6376	6228	20321	10881	99535	134	17	7888	4314	14485	3587257	7.3872	2049.66	195737	189967	222611	66892.8	3.52963	1.59018	0.00282396	0.00667402	344.017
26.21	651	387.37	10.68	47.21	455297	4	9982	10	155027	6340	4887	18042	13876	113891	134	19	13892	3769	10216	4884219	6.85	2256.83	215431	258852	237084	239410	1.49728	1.00286	0.00358211	0.00975517	400.204
26.5	657	388.4	11.74	48.08	866211	9	11973	10	218539	7190	4035	20016	12150	147974	133	19	10848	6842	16104	5942499	6.81	2519.84	243902	882395	290080	229011	1.75077	1.30423	0.00312822	0.0333608	562.665
25.63	658	389.15	11.57	44.95	1259174	9	13501	10	305636	10153	7678	22641	15133	163683	120	17	9317	7424	17190	6854932	6.622	2980.05	277739	707240	352495	263976	1.85019	1.22353	0.00388873	0.0274448	785.394
24.38	661	390.5	11.76	43.91	1600948	9	15065	10	368066	10726	6568	26740	19169	208903	123	21	15902	8895	20317	7834558	6.61	3530.7	310215	649278	393289	171415	1.71575	1.20056	0.00490884	0.025154	942.551
24.67	662	391.5	12.09	47.74	1597075	8	14663	10	1830000	12197	6231	19389	19346	281945	140	20	22789	9876	23804	9286616	6.25	4147.5	364415	795957	470769	192295	2.75862	2.08756	0.00494151	0.0325295	4674.33
26	663	392	14.3	40.07	1584704	9	17022	10	510000	12627	6122	16039	20294	285061	267	20	25401	9793	29616	10573270	6.07	4115.57	419457	905670	540483	219207	1.04617	0.814991	0.00517704	0.0380623	1301.02
27.15	664	392.5	15.68	45.21	911247	11	18359	10	670000	7464	6085	20009	20700	291940	171	40	36192	10583	21402	11681585	6.05	4919.12	469753	994464	621966	224991	0.636943	0.666177	0.00527389	0.0418788	1707.01
30.75	660	389.99	15.66	48.73	1811602	10	19201	10	740000	7819	6073	18570	20251	364014	187	44	26227	9952	24894	12924677	6.49	4793.33	517665	1.00177e+06	646044	230195	1.34414	0.632061	0.0051927	0.0395793	1897.48
33.47	659	392	15.41	48.52	2342118	10	20394	10	860000	7534	6069	13705	12142	344656	183	36	20925	10366	28222	14253611	6.91	4817.73	567035	1062519	675561	219579	1.32602	0.715539	0.00309745	0.0392259	2193.88
37.05	658	388	15.51	50.14	2496531	10	15571	10	1570000	7762	6067	10020	8296	362272	182	36	21105	10090	53280	15314022	6.61	5541.46	740449	1.33514e+06	788046	239342	1.14098	0.608701	0.00213814	0.0520587	4046.39
40.63	658	387	15.77	50.91	3039033	10	16496	10	1250000	7578	6067	6334	8948	378021	182	36	21934	10272	71529	17038360	6.91	5862.76	842832	1.53029e+06	768906	254820	0.883979	0.500408	0.00231214	0.0572248	3229.97
39.25	657	384	15.96	55.22	2048761	10	18101	11	1350000	7725	6067	5550	12400	413964	182	36	34433	10151	105157	19039551	6.88	5995.4	836118	1.81543e+06	827701	262811	0.825521	0.723284	0.00322917	0.0687162	3515.62
39.83	115	292.4	14.93	64.02	36173	16	8780	5	28810	2888	2285	41500	250	50458	65	17	441	5544	7091	1678000	8.277	379.606	44949.9	43087.8	53240.4	27789.4	9.64227	2.74282	8.54993e-05	0.00178035	98.5294
38.75	116	294.93	15	65.39	36276	15	8942	5	55446	3029	2042	40787	0	55935	65	18	446	5866	6438	1917153	8.2774	434.011	50289.2	59969.1	58573.4	29385.5	4.34001	1.18333	0	0.00245649	187.997
39.09	119	296.82	14.76	65.66	35461	15	8728	6	74247	3063	2019	41435	43	64262	65	18	476	5897	8959	2316480	8.278	492.942	57978.3	75940.8	64989.5	35067.1	10.1408	2.83	1.44869e-05	0.0030907	250.141
47.2	119	297.89	16.16	69.09	42522	15	9112	6	86200	3248	4111	87090	59	72817	65	20	503	6283	11394	2435997	8.1013	628.005	89784.9	102369	73267.6	42615	15.5091	4.6628	1.9806e-05	0.00424189	289.369
43.81	119	299.83	16.31	70.15	141885	15	9321	7	86605	3394	15094	78057	63	90677	64	22	611	6510	14944	3249775	7.8087	752.757	98567.3	112369	85415.2	55771.2	22.913	7.28801	2.10119e-05	0.00479947	288.847
38.36	119	299.81	16.18	70.53	340000	15	9373	7	87601	3452	41251	69629	222	133523	62	23	4657	6585	17700	3782738	7.3872	959.597	115369	114611	104149	77136.8	28.6848	9.63099	7.40469e-05	0.00517487	292.188
38.13	121	303.26	15.72	70.97	435903	15	9400	7	104746	3652	58881	86334	380	162228	55	23	6809	8575	12395	4857998	6.85	1187.91	139570	165152	132810	99914.8	35.4152	11.7211	0.000125305	0.00795021	345.4
47.49	122	306.91	16.27	71.71	241899	15	10321	8	118518	4076	43017	76138	6832	209868	31	22	6967	9618	13334	5595304	6.81	1341.4	197059	418940	158864	121194	39.8814	13.701	0.00222606	0.0200444	386.165
44.15	122	307.55	16.23	71.5	813302	15	10891	9	301021	4193	62772	78831	1444	249340	60	26	8927	11420	15128	6509378	6.622	1683.08	229031	503255	201375	152476	47.4069	16.8878	0.000469517	0.0247106	978.771
38.54	123	310.1	16.65	68.07	707663	15	11407	9	368000	2039	112772	76435	1678	328370	59	26	11537	11347	19450	7658400	6.61	2034.6	241322	572885	209473	171868	55.4982	19.3937	0.000541116	0.0279489	1186.71
39.17	123	310	17.02	67.42	687014	15	11407	10	390000	2307	142304	65524	1963	435735	67	26	16441	12361	22350	8785400	6.25	2339.58	283373	761172	251059	211494	67.3542	24.3557	0.000633226	0.0392863	1258.06
40.31	124	311.4	17.88	68.07	694736	15	12187	11	340000	2580	156072	63634	494	453730	200	27	17761	13249	23000	10113882	6.07	2449.51	307087	948485	286279	248032	74.3378	27.6896	0.000158638	0.0501792	1091.84
42.91	124	312.5	17.84	70.25	360316	16	12187	11	370000	2557	161901	64074	4320	369184	60	34	8607	14307	24000	11080103	6.05	2502.91	335238	1.10863e+06	295285	245689	15.7405	5.25011	0.0013824	0.0586383	1184
45.95	122	306.52	17.44	70.97	123347	17	12802	12	390000	2566	164275	78967	4280	421544	66	34	9208	15014	29830	12137684	6.49	2312.45	333100	1.19143e+06	331137	257529	16.8883	5.37298	0.00139632	0.0598913	1272.35
47.05	121	308	17.23	71.95	242328	17	11274	13	400000	2571	165227	75836	3321	444686	74	36	10618	15622	29000	13456498	6.91	2249.3	333179	1.15462e+06	334246	244787	17.7588	5.70293	0.00107825	0.0542514	1298.7
45.89	120	308	17.26	72	475813	18	8739	14	510000	2573	165607	17415	4344	471097	74	37	18721	16141	35946	14667010	6.61	2828.3	398396	1.61188e+06	369626	297148	18.9344	6.51519	0.00141039	0.0791734	1655.84
44.73	119	308	16.79	71.73	688517	18	9536	15	640000	2574	165758	17821	4685	514854	74	39	13771	16580	38362	16044977	6.91	2998.34	425062	2.04523e+06	374831	301456	20.1854	6.55367	0.0015211	0.0960977	2077.92
47.93	119	307	17.23	71.95	751079	18	10244	16	690000	2575	165818	15962	3006	524577	74	41	13478	16951	46793	18001164	6.88	2965.82	451133	2.69998e+06	394303	348514	21.4759	7.35292	0.000979153	0.12783	2247.56
47.6	178	489.83	17.47	70.7	47939	20	11797	5	53507	9346	23519	48683	1821	47389	79	18	179	2718	11815	1351000	8.277	570.376	132543	40457.8	97006.2	27389.2		0.00204152	0.000371762	0.000997892	109.236
48.84	178	492.92	16.81	71.08	48269	20	11762	5	56241	9175	19069	49677	1922	52451	79	18	249	2989	14675	1593903	8.2774	599.047	143761	58386.2	100553	29380.3		0.00405745	0.000389921	0.001431	114.098
47.65	179	495.29	16.5	70.79	48837	17	11157	5	100270	9474	30772	52128	2073	58608	79	19	317	3786	10186	1832324	8.278	661.014	155737	74362.6	108193	34435	0.0605706	0.0141331	0.000418543	0.00181372	202.447
45.33	180	498.37	16.74	70.81	49821	17	12347	5	102114	8842	33739	55547	1895	66893	79	17	420	3983	10200	2094675	8.1013	735.63	149972	95155.8	110188	43323.9	0	0.00200654	0.00038024	0.00235683	204.896
44.87	181	500	16.92	70.21	38462	14	12347	5	174824	7098	33221	54648	1915	84805	79	19	516	3532	11458	2433300	7.8087	843.015	171726	128773	129599	58127.4	0	0.00408442	0.000383	0.0032982	349.648
43.04	182	502.01	17.18	70.55	77072	14	12347	5	131092	7233	32673	50436	2652	131070	79	20	3230	4283	12407	2814708	7.3872	1038.01	203338	168378	153024	103554	0.0199199	0.0102564	0.000528276	0.0045404	261.134
41.68	184	508.94	17.67	71.34	88663	14	12547	5	149439	7354	35385	43916	4085	175206	77	19	3553	5495	11651	3361425	6.85	1278.17	245103	223127	193824	111440	0.0392974	0.00657683	0.000802649	0.00640022	293.628
44.45	184	508.88	18.43	74.86	214611	15	15056	5	169283	7709	23899	42218	5073	158067	58	19	3875	3564	13343	3965703	6.81	1418.87	293048	332756	234785	104848	0.451973	0.0887035	0.000996895	0.00960202	332.658
42.76	185	509.72	19.26	75.18	489840	13	15056	5	214687	8493	31228	42160	6276	243654	63	20	6287	4192	16200	4737545	6.622	1688.92	339167	448937	274838	171055	1.90301	0.381508	0.00123126	0.0133004	421.186
40.33	186	513.5	20	72.41	684742	13	20965	5	276930	10389	28839	41276	7112	290504	68	23	7069	4825	19756	5658772	6.61	1987.71	380498	455568	306520	198882	2.96066	0.546916	0.001385	0.0134218	539.299
40.62	187	516.5	20.8	71.52	432908	13	25113	6	330000	104902	29330	40095	8179	501357	75	30	10062	5452	23203	6922375	6.25	2431.12	470346	627809	366351	257393	6.7181	1.27985	0.00158354	0.0194481	638.916
41.95	187	515	20.62	71.68	495989	13	22538	6	360000	11759	29225	39017	9415	497069	213	30	12208	5394	25482	8061107	6.07	2521.63	544786	698260	441895	298784	9.73612	2.1815	0.00182816	0.0223368	699.029
41.85	189	525.5	21.14	74.3	654998	5	26679	6	400000	12459	29248	37677	10906	499971	70	31	12369	5568	30382	9182776	6.05	2788.3	565655	974158	516144	321422	11.8268	2.79859	0.00207536	0.0306409	761.18
43.68	187	518.03	19.64	74.36	381000	3	27293	6	490000	14700	29243	39561	11394	574213	73	32	12700	5772	34256	10327371	6.49	2741.89	585156	1.06057e+06	528973	351972	15.5402	3.89616	0.00219949	0.0315456	945.891
47.46	188	523	20.03	76.13	434915	3	29703	7	590000	14264	29244	12502	4095	658206	78	33	19286	5736	46284	11657243	6.91	2765.91	644651	1.0494e+06	545030	363375	17.6296	4.80097	0.000782983	0.0290377	1128.11
52.25	189	522	19.73	78.49	464408	2	23556	7	760000	14342	29244	7401	5041	699040	79	32	43841	5742	61630	12983342	6.61	2835.88	763690	1.08941e+06	620489	409936	19.6648	4.84437	0.000965709	0.0315731	1455.94
57.04	190	524	19.7	77.73	545916	1	25338	8	990000	14328	29244	5527	5640	767090	79	33	55654	5741	76476	14240641	6.91	2855.95	809605	1.02203e+06	623916	433559	17.3078	4.08692	0.00107634	0.0282263	1889.31
58.37	191	524	22.46	80.88	545193	1	27411	10	1150000	14331	29244	5440	6508	823410	79	32	85523	5741	86137	15638980	6.88	2970.56	863939	997399	569433	430492	14.6481	3.19234	0.00124198	0.0276662	2194.66
28.37	254	283.02	15.06	31.47	379261	9	6472	6	322186	4696	617	7992	108208	65278	39	19	1391	3984	12139	3191000	8.277	2252.14	180017	126536	194520	39881.6	106.706	22.6274	0.0382333	0.00540163	1138.39
28.77	257	286.36	14.88	29.23	377585	9	6853	6	502064	4332	361	7947	140703	70696	39	20	1798	3506	12461	3795484	8.2774	2492.11	204124	274292	218108	46555.9	77.874	20.1006	0.049135	0.0115719	1753.26
30.82	263	293.22	15.31	28.61	382747	4	7067	6	622309	5217	169	7469	63228	85647	39	14	1700	4202	13996	4472809	8.278	2756.29	246181	346971	248038	53564.8	106.405	24.3503	0.0215633	0.0142947	2122.33
33.59	267	297.58	16.09	24.67	367143	4	7529	6	696965	5149	190	7351	104187	99692	39	24	1766	4786	16087	5222112	8.1013	2551.01	314416	410532	293021	61060.3	268.298	55.6112	0.0350114	0.017029	2342.11
33.31	275	306.41	16.76	24.91	398960	4	8048	6	771620	5721	693	12203	104518	112326	39	20	2566	5615	17934	6072335	7.8087	2973.87	369831	366679	352958	78413.6	328.171	71.0314	0.0341105	0.0153251	2518.26
33.98	280	312.89	17.07	22.41	992276	6	9015	6	921097	5889	1529	16458	122815	156265	38	24	10308	5936	20726	6476106	7.3872	3504.52	454602	589527	428531	104196	387.58	94.3541	0.0392518	0.0255054	2943.84
34.12	286	318.84	18.19	24.69	276265	5	9477	6	461379	6113	1145	32618	135249	197635	39	21	16299	6662	19911	7716558	6.85	4089.95	544392	727969	523486	131437	416.478	105.271	0.0424191	0.0333311	1447.05
37.85	291	324.36	19.03	24.54	1152592	15	10112	6	563293	12162	2008	35620	139484	258872	37	22	23766	8645	21674	8674938	6.81	4562.04	681989	966651	625483	171626	444.722	124.031	0.0430028	0.0437618	1736.63
35.15	297	337.28	19.78	24.61	1963182	12	10877	6	676944	13313	14059	33058	143761	323894	42	28	35738	11352	19366	10317915	6.622	5512.08	772353	1.13554e+06	739899	235535	474.846	152.076	0.0426236	0.0508421	2007.07
35.99	302	343	21.55	25.43	2201593	7	11662	6	818166	13600	64138	36875	156803	450302	64	33	52944	14477	21278	11743416	6.61	5476.77	910116	1.23863e+06	827260	274509	509.284	164.304	0.0457152	0.0546317	2385.32
36.57	301	341.9	23.66	26.66	2193171	7	14485	6	1040000	16597	110730	35501	172782	626047	71	36	51031	17344	23318	13514447	6.25	6322.53	1.07604e+06	1.50216e+06	937266	340632	557.431	200.241	0.0505358	0.0702969	3041.83
37	303	343.4	26.25	30.5	2799262	7	16258	6	1100000	17301	134768	30029	183417	727857	282	34	55635	19314	23765	15339566	6.07	9748.64	1.2372e+06	1.74946e+06	1.07105e+06	409855	602.812	228.985	0.0534121	0.0839294	3203.26
38.74	307	348.5	26.42	28.77	3060016	5	17098	6	1230000	7033	144639	28941	196582	850388	87	39	197644	21765	26423	16401679	6.05	7793.77	1.4231e+06	1.96716e+06	1.18602e+06	456644	616.499	249.527	0.056408	0.0932998	3529.41
40.2	315	357.07	27.3	29.72	3731316	5	18937	6	1330000	5139	148364	28683	110499	949383	96	49	197946	24238	29108	17175953	6.49	7443.85	1.41872e+06	2.09491e+06	1.20341e+06	546302	623.371	237.798	0.030946	0.0904	3724.76
41.12	319	364	28.52	29.68	4837202	5	19383	6	1490000	5471	149728	17297	114252	1019079	93	46	218192	26935	30522	19452277	6.91	7388.53	1.44777e+06	2.10466e+06	1.26698e+06	525287	625.06	244.557	0.0313879	0.0836764	4093.41
42.075	324	369	29.61	29.99	4995930	5	15550	6	1830000	5403	150221	15390	114354	1068551	94	47	258472	29871	28877	21530379	6.61	8523.03	1.68358e+06	2.62123e+06	1.44889e+06	588725	647.507	268.558	0.0309902	0.107468	4959.35
43.03	329	381	30.74	32.31	3373981	5	15916	6	1990000	5416	150399	13483	634865	1069211	94	47	221734	33060	334939	23611950	6.91	8499.27	1.75675e+06	2.96816e+06	1.4716e+06	541505	663.241	261.916	0.166631	0.112742	5223.1
43.16	333	390	36.89	36.66	2983983	5	16354	10	2200000	5414	150463	11576	93143	1194088	94	47	251859	36518	430100	26006998	6.88	8317.56	1742715	3.48717e+06	1.86042e+06	594424	670.366	274.871	0.0238828	0.129963	5641.03
46.08	830	1028.48	63.18	50.35	454112	20	38451	35	287431	58407	18343	147732	40110	161141	534	74	3087	25944	45000	12260000	8.277	1966.53	928114	768708	857204	147058	38.9896	14.0012	0.00389993	0.00903011	279.472
46.27	859	1044.31	64.6	49.93	540487	19	42200	35	826700	72793	18586	137996	42549	175200	534	74	4173	28798	50000	14944197	8.2774	2145.07	1.02865e+06	936417	916801	161733	21.1623	9.63315	0.00407436	0.0108329	791.623
[truncated: 3,112 more rows]
